# Supplementary material for: Cerebrospinal fluid reference proteins increase accuracy and interpretability of biomarkers for brain diseases
Source: Nat Commun. 2024 May 1;15:3676. doi: 10.1038/s41467-024-47971-5 (PMC11063138; doi:10.1038/s41467-024-47971-5)
Supplement: Supplementary file 4 — Source Data [file 41467_2024_47971_MOESM4_ESM.xlsx]

## Sheet: Figure 3, S5
	Protein name	tsne component 1	tsne component 2	b) k-means cluster	c) beta mean CSF (minmax scaled)	d) beta ven vol (minmax scaled)	e) beta ptau181 ab-neg (minmax scaled)	f) beta ab42 ab-neg (minmax scaled)	g) AUC ptau181 -> tauPET (minmax scaled)	h) AUC ab42 -> abPET (minmax scaled)
0	A1BG__Inflammation_II_o2csf__NPX	-27.7555	20.2684	3	0.717368	0.00147508	0.00648644	0.167075	0.0693766	0.0259288
1	AAMDC__Cardiometabolic_II_o2csf__NPX	9.03695	15.7695	14	0.274022	0.179791	0.11066	0.176771	0.0726829	0.0757611
2	AARSD1__Oncology_o2csf__NPX	-35.275	-19.137	9	0.384531	0.0235882	0.0514931	0.0317604	0.0818884	0.0774489
3	ABCA2__Cardiometabolic_II_o2csf__NPX	-4.50261	22.253	20	0.890907	0.418318	0.55079	0.510921	0.0862968	0.0919851
4	ABHD14B__Neurology_o2csf__NPX	-18.609	-19.1111	4	0.473978	0.252757	0.185963	0.144064	0.089214	0.109053
5	ABL1__Oncology_o2csf__NPX	-29.2304	-18.6607	16	0.815538	0.393323	0.421136	0.388259	0.0892464	0.119327
6	ABO__Inflammation_II_o2csf__NPX	-35.2581	20.6817	3	0.101642	0.00607327	0.0393154	0.0342006	0.0904458	0.119918
7	ABRAXAS2__Cardiometabolic_II_o2csf__NPX	18.6099	26.1516	15	0.053713	0.045227	0.00241991	0.063843	0.0906791	0.124749
8	ACAA1__Oncology_o2csf__NPX	-44.2409	-25.4182	9	0.02893	0.0241237	0.0852391	0.0718711	0.0908347	0.124771
9	ACADM__Oncology_II_o2csf__NPX	46.953	6.44869	2	0.140057	0.0856599	0.0273659	0.0269723	0.0935899	0.125003
10	ACADSB__Cardiometabolic_II_o2csf__NPX	-4.96925	15.7436	18	0.117504	0.0375504	0.0191378	0.0239433	0.0936547	0.126184
11	ACAN__Cardiometabolic_o2csf__NPX	-5.55099	-1.59703	11	0.791053	0.507269	0.758917	0.757928	0.097901	0.12726
12	ACE2__Cardiometabolic_o2csf__NPX	0.530577	-35.9201	7	0.191905	0.000641022	0.0247319	0.0309952	0.0995217	0.127598
13	ACE__Inflammation_II_o2csf__NPX	3.08275	-4.39358	11	0.856505	0.806301	0.650252	0.669242	0.0995541	0.129328
14	ACHE__Inflammation_II_o2csf__NPX	-10.6238	30.1566	20	0.502221	0.358841	0.501734	0.594168	0.10098	0.129855
15	ACOT13__Oncology_II_o2csf__NPX	42.2816	1.26056	2	0.343909	0.064125	0.126675	0.099763	0.101013	0.129939
16	ACOX1__Cardiometabolic_o2csf__NPX	-38.7681	-31.9722	9	0.0740687	0.0937888	0.039058	0.0224375	0.101142	0.13129
17	ACP1__Inflammation_II_o2csf__NPX	-0.926641	28.8444	10	0.235931	0.145442	0.0637592	0.138042	0.102374	0.132724
18	ACP5__Cardiometabolic_o2csf__NPX	-5.69416	-7.30076	11	0.860838	0.56255	0.646537	0.589398	0.1038	0.134707
19	ACP6__Oncology_o2csf__NPX	-1.03153	-24.6326	1	0.566411	0.563606	0.499359	0.473666	0.103865	0.135383
20	ACRBP__Oncology_II_o2csf__NPX	55.0958	2.20813	2	0.20095	0.0320883	0.114159	0.070973	0.103865	0.13667
21	ACRV1__Inflammation_II_o2csf__NPX	-20.158	29.9837	20	0.137184	0.0398428	0.0195889	0.00699082	0.105	0.142978
22	ACSL1__Cardiometabolic_II_o2csf__NPX	16.5179	27.2903	15	0.0790658	0.0201087	0.0180566	0.0169873	0.107787	0.149792
23	ACTA2__Cardiometabolic_o2csf__NPX	-19.1251	4.71284	6	0.742093	0.236405	0.572642	0.547204	0.108306	0.150657
24	ACTN2__Cardiometabolic_II_o2csf__NPX	12.8168	25.7246	15	0.226689	0.164784	0.0466016	0.0330279	0.108468	0.150931
25	ACTN4__Inflammation_o2csf__NPX	-15.7642	-37.1577	7	0.17868	0.0501344	0.000594992	0.0261741	0.109473	0.153252
26	ACVRL1__Neurology_o2csf__NPX	-4.35026	-4.102	11	0.806846	0.602972	0.687711	0.642603	0.109959	0.154687
27	ACY1__Cardiometabolic_o2csf__NPX	-30.8993	17.0312	3	0.615789	0.212136	0.226863	0.167785	0.112066	0.156121
28	ACY3__Cardiometabolic_II_o2csf__NPX	0.933024	-9.01259	11	0.605791	0.578448	0.374544	0.354564	0.112228	0.156944
29	ACYP1__Inflammation_II_o2csf__NPX	-9.50681	27.8481	20	0.771029	0.49977	0.67859	0.705033	0.112487	0.158316
30	ADA2__Cardiometabolic_o2csf__NPX	-31.4017	-3.42861	12	0.699473	0.204075	0.215453	0.11689	0.112876	0.16513
31	ADAM12__Inflammation_II_o2csf__NPX	-7.47504	20.5169	20	0.644661	0.33591	0.297591	0.308705	0.115826	0.165784
32	ADAM15__Cardiometabolic_o2csf__NPX	-3.36786	-6.74805	11	0.804295	0.606932	0.704845	0.62961	0.117058	0.169202
33	ADAM22__Neurology_o2csf__NPX	-3.19482	-17.8063	1	0.561874	0.593248	0.543661	0.615777	0.119554	0.170911
34	ADAM23__Inflammation_o2csf__NPX	1.55935	-6.47289	11	0.828782	0.864656	0.751021	0.796551	0.121758	0.17167
35	ADAM8__Neurology_o2csf__NPX	-19.3244	8.06182	6	0.694304	0.02433	0.252833	0.154938	0.124189	0.171691
36	ADAM9__Oncology_II_o2csf__NPX	31.3206	4.48773	17	0.795056	0.352242	0.29709	0.250823	0.124416	0.172367
37	ADAMTS13__Cardiometabolic_o2csf__NPX	-33.5542	5.05114	12	0.712883	0.162036	0.142725	0.0596574	0.124772	0.172873
38	ADAMTS15__Oncology_o2csf__NPX	-28.4878	-12.6213	16	0.887003	0.286519	0.304353	0.244139	0.12568	0.172915
39	ADAMTS16__Cardiometabolic_o2csf__NPX	-8.85672	-13.0512	4	0.364227	0.240592	0.203196	0.197666	0.126101	0.173675
40	ADAMTS1__Inflammation_II_o2csf__NPX	-6.39552	27.3664	20	0.809635	0.593657	0.63353	0.679114	0.126879	0.174265
41	ADAMTS4__Inflammation_II_o2csf__NPX	-7.84275	27.6944	20	0.723396	0.384092	0.58821	0.562049	0.127301	0.175383
42	ADAMTS8__Oncology_o2csf__NPX	0.845552	-24.1212	1	0.86865	0.681309	0.587686	0.590734	0.128629	0.1757
43	ADAMTSL2__Cardiometabolic_II_o2csf__NPX	-17.5988	30.22	20	0.721955	0.477906	0.480318	0.516147	0.13132	0.176586
44	ADAMTSL4__Cardiometabolic_II_o2csf__NPX	4.12521	17.7308	14	0.119162	0.0139831	0.0594212	0.0764463	0.131514	0.177177
45	ADAMTSL5__Cardiometabolic_II_o2csf__NPX	-16.4647	23.2717	20	0.772035	0.394297	0.198574	0.108332	0.131676	0.178548
46	ADA__Inflammation_o2csf__NPX	1.62347	-5.05377	11	0.692014	0.655878	0.668219	0.659785	0.134529	0.178907
47	ADCYAP1R1__Oncology_o2csf__NPX	-31.9136	-26.4644	19	0.57553	0.334947	0.228602	0.215571	0.134918	0.179793
48	ADD1__Inflammation_II_o2csf__NPX	-9.88873	23.7918	20	0.537043	0.123695	0.0180526	0.0480052	0.135825	0.184835
49	ADGRB3__Neurology_o2csf__NPX	2.66035	-7.36935	11	0.825106	0.813305	0.822484	0.851047	0.136247	0.186607
50	ADGRD1__Inflammation_II_o2csf__NPX	-16.1015	21.7554	20	0.799786	0.292777	0.300774	0.214221	0.14179	0.18686
51	ADGRE1__Oncology_II_o2csf__NPX	43.9322	3.16666	2	0.25917	0.0404813	0.0642425	0.00811181	0.143637	0.188801
52	ADGRE2__Inflammation_o2csf__NPX	-12.3547	-4.5275	6	0.950387	0.60192	0.71207	0.675548	0.146587	0.189645
53	ADGRE5__Cardiometabolic_o2csf__NPX	-12.4172	-4.33199	6	0.92058	0.541483	0.648514	0.584918	0.148013	0.189962
54	ADGRF5__Cardiometabolic_II_o2csf__NPX	-16.2023	24.19	20	0.857461	0.389346	0.394913	0.323174	0.148467	0.193126
55	ADGRG1__Oncology_o2csf__NPX	-26.6221	-11.5165	16	0.951822	0.486258	0.578836	0.525388	0.149148	0.193633
56	ADGRG2__Cardiometabolic_o2csf__NPX	-24.6686	2.25348	12	0.735696	0.182659	0.327136	0.220549	0.149407	0.193654
57	ADGRV1__Neurology_II_o2csf__NPX	28.8391	16.2053	5	0.0929231	0.0658996	0.0638591	0.0928852	0.149439	0.19397
58	ADH1B__Inflammation_II_o2csf__NPX	-9.38935	10.9431	18	0.276536	0.0502538	0.00987993	0.028803	0.150995	0.195067
59	ADH4__Cardiometabolic_o2csf__NPX	0.749126	-37.9022	7	0.101501	0.129301	0.0809389	0.0775561	0.156052	0.195152
60	ADIPOQ__Inflammation_II_o2csf__NPX	-29.8523	20.2566	3	0.400152	0.0527392	0.00984018	0.0957918	0.156279	0.195954
61	ADM__Oncology_o2csf__NPX	1.68404	-26.2689	1	0.815179	0.496907	0.487503	0.496661	0.156927	0.196755
62	ADRA2A__Cardiometabolic_II_o2csf__NPX	14.8917	26.0711	15	0.150048	0.00772024	0.0540615	0.0430934	0.157381	0.19762
63	AFAP1__Inflammation_II_o2csf__NPX	-1.34197	13.0149	18	0.0542516	0.072524	0.148967	0.1327	0.157672	0.197894
64	AFM__Inflammation_II_o2csf__NPX	-27.6926	21.1647	3	0.68947	0.00477086	0.0112537	0.149112	0.158029	0.198992
65	AFP__Neurology_o2csf__NPX	-35.6274	-11.0142	16	0.329649	0.0842921	0.034073	0.0754858	0.158159	0.202726
66	AGBL2__Neurology_II_o2csf__NPX	19.2941	20.1192	5	0.00123525	0.0483198	0.00103048	0.0208905	0.15952	0.204203
67	AGER__Inflammation_o2csf__NPX	-26.301	10.8115	12	0.780925	0.0443023	0.124199	0.00690001	0.160752	0.204435
68	AGR2__Neurology_o2csf__NPX	-32.351	-12.1313	16	0.143636	0.0503503	0.0393729	0.0222677	0.161173	0.20473
69	AGR3__Oncology_o2csf__NPX	-37.5418	-25.334	9	0.170714	0.158149	0.0782625	0.0208851	0.161465	0.204772
70	AGRN__Inflammation_o2csf__NPX	-0.668464	-10.056	11	0.717559	0.776335	0.639994	0.680072	0.162243	0.205047
71	AGRP__Inflammation_o2csf__NPX	-14.6243	-5.08855	6	0.825381	0.376545	0.549061	0.535899	0.163864	0.205342
72	AGT__Inflammation_II_o2csf__NPX	0.386425	-19.3802	1	0.443583	0.212759	0.227239	0.229117	0.166003	0.209561
73	AGXT__Cardiometabolic_o2csf__NPX	-31.0419	16.8379	3	0.230237	0.0688502	0.0318173	0.0355554	0.16811	0.209899
74	AHCY__Cardiometabolic_o2csf__NPX	-6.95618	-13.3579	4	0.505002	0.252066	0.16197	0.0877653	0.168337	0.210237
75	AHNAK2__Cardiometabolic_II_o2csf__NPX	1.64695	17.5587	14	0.684207	0.404849	0.303999	0.369466	0.168369	0.211312
76	AHNAK__Cardiometabolic_II_o2csf__NPX	-12.2821	11.9458	18	0.358728	0.0091217	0.0285156	0.0443295	0.16879	0.211608
77	AHSA1__Oncology_II_o2csf__NPX	54.5131	0.982228	2	0.241556	0.0921772	0.0735943	0.00393937	0.170865	0.212177
78	AHSG__Inflammation_II_o2csf__NPX	-25.6124	21.1375	3	0.726798	0.143581	0.112579	0.0215556	0.174495	0.213612
79	AHSP__Neurology_o2csf__NPX	-7.34818	11.9344	18	0.354966	0.050969	0.0998651	0.124974	0.177153	0.217578
80	AIDA__Neurology_II_o2csf__NPX	20.2289	-11.3635	8	0.0350206	0.0518685	0.068252	0.0456957	0.178644	0.218169
81	AIF1L__Cardiometabolic_II_o2csf__NPX	2.3791	17.4703	14	0.466236	0.0532111	0.125679	0.167413	0.178677	0.218718
82	AIF1__Oncology_o2csf__NPX	-28.9229	-15.7211	16	0.35538	0.140769	0.154212	0.15755	0.179098	0.218781
83	AIFM1__Oncology_o2csf__NPX	-40.6295	-22.255	9	0.234504	0.163332	0.106354	0.0916113	0.185613	0.218802
84	AK1__Cardiometabolic_o2csf__NPX	-6.57688	10.2395	18	0.205964	0.0379485	0.115289	0.120341	0.187461	0.219013
85	AK2__Neurology_II_o2csf__NPX	40.3104	29.1462	13	0.0557538	0.0238152	0.0205997	0.0239345	0.187591	0.221587
86	AKAP12__Inflammation_II_o2csf__NPX	-8.73514	23.6072	20	0.545473	0.218778	0.140001	0.126099	0.190151	0.222199
87	AKR1B10__Neurology_II_o2csf__NPX	39.2315	-6.77997	2	0.0311802	0.0799723	0.0116787	0.0119	0.191837	0.222368
88	AKR1B1__Oncology_o2csf__NPX	-29.3748	-17.8857	16	0.406307	0.134122	0.211374	0.0998228	0.195208	0.229203
89	AKR1C4__Cardiometabolic_o2csf__NPX	1.62853	-37.9012	7	0.00281936	0.0359871	0.160437	0.120577	0.197671	0.229499
90	AKR7L__Inflammation_II_o2csf__NPX	-2.74426	7.69151	18	0.163384	0.0044571	0.0876994	0.0150797	0.199551	0.233739
91	AKT1S1__Neurology_o2csf__NPX	-34.6698	-34.2307	19	0.0587537	0.089749	0.184343	0.111888	0.199713	0.235427
92	AKT2__Neurology_II_o2csf__NPX	14.736	5.66714	14	0.082076	0.0685687	0.0052504	0.0543904	0.205224	0.235743
93	AKT3__Oncology_o2csf__NPX	-31.1937	-19.8296	16	0.308875	0.132741	0.151011	0.114132	0.209081	0.235828
94	ALCAM__Cardiometabolic_o2csf__NPX	0.0610473	-5.51763	11	0.889515	0.791812	0.832627	0.825529	0.210702	0.236355
95	ALDH1A1__Neurology_o2csf__NPX	-8.62015	-9.34436	4	0.789015	0.496969	0.551396	0.570185	0.210767	0.240722
96	ALDH2__Oncology_II_o2csf__NPX	53.2891	1.59179	2	0.203227	0.0734025	0.0663745	0.00151445	0.211707	0.242895
97	ALDH3A1__Inflammation_o2csf__NPX	-10.4403	9.16075	18	0.0226937	0.109597	0.0458403	0.00525909	0.211772	0.243212
98	ALDH5A1__Neurology_II_o2csf__NPX	14.4526	12.5022	14	0.059341	0.0529436	0.102835	0.0368981	0.213425	0.243845
99	ALMS1__Oncology_II_o2csf__NPX	51.5266	2.94736	2	0.056097	0.0985617	0.103812	0.000458316	0.217185	0.246334
100	ALPI__Inflammation_II_o2csf__NPX	-23.4063	23.745	3	0.175022	0.0680614	0.0100436	0.062227	0.224283	0.246651
101	ALPP__Oncology_o2csf__NPX	-30.8755	-13.4015	16	0.416603	0.0030018	0.124776	0.0867244	0.225742	0.24722
102	AMBN__Inflammation_o2csf__NPX	-15.085	-31.4629	7	0.339187	0.177418	0.11538	0.0823054	0.226974	0.247284
103	AMBP__Oncology_o2csf__NPX	-34.8383	-10.3262	16	0.618313	0.0493898	0.0920748	0.035446	0.228335	0.250575
104	AMDHD2__Cardiometabolic_II_o2csf__NPX	-20.4832	30.5288	20	0.167225	0.159687	0.0617249	0.0746057	0.228724	0.25068
105	AMFR__Neurology_o2csf__NPX	-37.6117	-17.2976	9	0.161414	0.13347	0.152466	0.0924562	0.230053	0.250849
106	AMIGO1__Neurology_II_o2csf__NPX	15.0819	-3.78198	8	0.150628	0.0442773	0.177834	0.180937	0.235725	0.252284
107	AMIGO2__Oncology_o2csf__NPX	-26.0576	-17.9527	16	0.778672	0.55019	0.395979	0.355525	0.235888	0.25625
108	AMN__Inflammation_o2csf__NPX	-9.48756	-34.1668	7	0.0334036	0.019672	0.0265289	0.0419177	0.237865	0.25682
109	AMOTL2__Oncology_II_o2csf__NPX	55.0271	2.28103	2	0.350365	0.0890782	0.134489	0.0540712	0.242792	0.2572
110	AMOT__Inflammation_II_o2csf__NPX	-7.06345	19.6696	18	0.682513	0.454315	0.240048	0.201749	0.246163	0.258233
111	AMPD3__Neurology_II_o2csf__NPX	37.8864	29.9203	13	0.172179	0.0298824	0.0686017	0.0700114	0.24814	0.258592
112	AMY1A_AMY1B_AMY1C__Inflammation_II_o2csf__NPX	-8.04075	5.2416	18	0.884513	0.516139	0.512722	0.47217	0.256017	0.259457
113	AMY2A__Cardiometabolic_o2csf__NPX	-8.04984	5.17232	18	0.871172	0.544978	0.55084	0.507877	0.256114	0.260512
114	AMY2B__Cardiometabolic_o2csf__NPX	-8.03915	5.15994	18	0.894284	0.611259	0.637012	0.593138	0.262888	0.262938
115	ANGPT1__Inflammation_o2csf__NPX	-20.4665	2.6141	6	0.776737	0.250471	0.457747	0.398611	0.267783	0.263297
116	ANGPT2__Oncology_o2csf__NPX	-23.1124	-14.6878	16	0.8646	0.472012	0.463479	0.433731	0.273682	0.264605
117	ANGPTL1__Cardiometabolic_o2csf__NPX	-22.4343	-0.965211	6	0.83228	0.292762	0.430601	0.317456	0.27378	0.269415
118	ANGPTL2__Inflammation_o2csf__NPX	-23.6982	-2.86056	6	0.839388	0.266108	0.34034	0.272354	0.277215	0.271103
119	ANGPTL3__Cardiometabolic_o2csf__NPX	-31.0704	3.85248	12	0.564948	0.08868	0.0641035	0.0822836	0.278026	0.272326
120	ANGPTL4__Inflammation_o2csf__NPX	-14.6671	-7.15006	4	0.851177	0.37416	0.588698	0.529328	0.280457	0.274499
121	ANGPTL7__Oncology_o2csf__NPX	-22.3985	-8.74866	16	0.723968	0.0483868	0.16801	0.0720331	0.280651	0.275428
122	ANG__Cardiometabolic_o2csf__NPX	-29.162	5.62117	12	0.767444	0.12782	0.186692	0.031175	0.28224	0.282242
123	ANK2__Cardiometabolic_II_o2csf__NPX	1.43524	24.1961	10	0.284646	0.0692755	0.0196783	0.0503991	0.285513	0.283867
124	ANKMY2__Inflammation_II_o2csf__NPX	8.28407	37.9996	10	0.0744749	0.0179142	0.12397	0.172373	0.28694	0.290196
125	ANKRA2__Oncology_II_o2csf__NPX	51.6485	-5.01499	2	0.0759197	0.0505144	0.0943086	0.0842372	0.29138	0.29585
126	ANKRD54__Oncology_o2csf__NPX	-39.9071	-26.5452	9	0.111982	0.083122	0.00372069	0.0345854	0.292223	0.307623
127	ANP32C__Cardiometabolic_II_o2csf__NPX	6.19604	17.3347	14	0.00573136	0.0283992	0.00965289	0.00523839	0.301591	0.313467
128	ANPEP__Cardiometabolic_o2csf__NPX	-30.9626	2.61728	12	0.738874	0.358146	0.256951	0.177614	0.301785	0.315555
129	ANXA10__Neurology_o2csf__NPX	-25.5283	-30.1254	19	0.0590138	0.0119161	0.108694	0.132389	0.311996	0.31699
130	ANXA11__Inflammation_o2csf__NPX	-10.1355	-28.3609	7	0.019413	0.0383572	0.0345303	0.129368	0.326614	0.31891
131	ANXA1__Inflammation_II_o2csf__NPX	-12.1468	13.6271	18	0.547759	0.0182729	0.0832928	0.0534334	0.326647	0.323277
132	ANXA2__Cardiometabolic_II_o2csf__NPX	-11.6736	12.0324	18	0.428753	0.0111461	0.0682109	0.0838771	0.328008	0.324922
133	ANXA3__Neurology_o2csf__NPX	-17.5929	8.70066	6	0.551642	0.0118357	0.200246	0.106192	0.33569	0.327728
134	ANXA4__Cardiometabolic_o2csf__NPX	-11.4701	11.1002	18	0.138875	0.102489	0.024437	0.0469648	0.337506	0.328045
135	ANXA5__Neurology_o2csf__NPX	-31.8203	-28.3018	19	0.170273	0.163698	0.0856108	0.0516664	0.339418	0.330555
136	AOC1__Inflammation_o2csf__NPX	-11.8127	-36.7212	7	0.067319	0.0214917	0.0356927	0.0628935	0.340682	0.332053
137	AOC3__Cardiometabolic_o2csf__NPX	-31.946	3.58587	12	0.742761	0.206832	0.257692	0.141815	0.341719	0.343763
138	AP1G2__Oncology_II_o2csf__NPX	54.4789	2.4662	2	0.154269	0.0931638	0.0422339	0.00442524	0.359028	0.343974
139	AP2B1__Neurology_II_o2csf__NPX	20.0562	-7.88023	8	0.041777	0.0218063	0.131811	0.121005	0.359417	0.346864
140	AP3B1__Oncology_II_o2csf__NPX	46.4342	0.986265	2	0.141391	0.00516801	0.0740095	0.0298568	0.359547	0.355999
141	AP3S2__Neurology_II_o2csf__NPX	38.8667	29.5124	13	0.0321718	0.111231	0.0154124	0.0285018	0.360909	0.3591
142	APBB1IP__Oncology_o2csf__NPX	-41.844	-23.6951	9	0.191058	0.0261698	0.0374768	0.0132701	0.377148	0.361084
143	APCS__Inflammation_II_o2csf__NPX	-25.7864	16.7851	3	0.690497	0.0983445	0.125487	0.0544347	0.377991	0.363025
144	APEX1__Oncology_o2csf__NPX	-13.1827	10.8271	18	0.546415	0.0862273	0.18711	0.160297	0.378477	0.364206
145	APLP1__Cardiometabolic_o2csf__NPX	15.2117	-22.562	1	0.23128	0.263261	0.354994	0.311242	0.379936	0.368615
146	APOA1__Inflammation_II_o2csf__NPX	-27.245	20.8003	3	0.700288	0.0373816	0.0117745	0.121172	0.382788	0.383742
147	APOA2__Inflammation_II_o2csf__NPX	-25.4741	22.7667	3	0.14117	0.00737842	0.0512048	0.0335452	0.38872	0.391527
148	APOA4__Inflammation_II_o2csf__NPX	-24.9636	19.9817	3	0.797393	0.105322	0.0732466	0.0539243	0.388849	0.394924
149	APOBR__Cardiometabolic_II_o2csf__NPX	-15.6112	3.34291	6	0.493562	0.0615307	0.20634	0.180576	0.392674	0.395578
150	APOB__Inflammation_II_o2csf__NPX	21.3993	25.5969	15	0.0782471	0.0805179	0.0623115	0.105844	0.392707	0.4083
151	APOC1__Inflammation_II_o2csf__NPX	-28.8936	20.7794	3	0.687723	0.143637	0.0547118	0.00132308	0.394652	0.412266
152	APOD__Inflammation_II_o2csf__NPX	-19.3572	19.9121	3	0.784242	0.237102	0.149388	0.049561	0.396791	0.415135
153	APOE__Inflammation_II_o2csf__NPX	-13.9926	20.9154	20	0.669671	0.384349	0.454818	0.546498	0.401005	0.415747
154	APOF__Inflammation_II_o2csf__NPX	-26.5804	19.6186	3	0.742732	0.0809336	0.0337915	0.0550449	0.402723	0.418384
155	APOH__Neurology_o2csf__NPX	-34.2913	7.96333	12	0.507729	0.0824887	0.0234413	0.0818904	0.411442	0.438596
156	APOL1__Inflammation_II_o2csf__NPX	-25.9591	20.9137	3	0.756088	0.0928081	0.0731481	0.0456451	0.414619	0.446233
157	APOM__Cardiometabolic_o2csf__NPX	-33.0235	3.9593	12	0.526218	0.0495922	0.00973546	0.0894639	0.416337	0.446486
158	APPL2__Inflammation_II_o2csf__NPX	-24.6027	22.5236	3	0.364726	0.00312214	0.112783	0.0379955	0.419189	0.449334
159	APP__Neurology_o2csf__NPX	-3.42582	-12.2846	11	0.657494	0.458368	0.507492	0.545968	0.422139	0.45041
160	APRT__Neurology_o2csf__NPX	-29.3927	-24.1647	19	0.287378	0.117503	0.0133026	0.0139257	0.424116	0.450853
161	ARAF__Oncology_II_o2csf__NPX	50.5451	4.44283	2	0.149518	0.0159083	0.0903061	0.100767	0.4329	0.45155
162	AREG__Oncology_o2csf__NPX	-32.6702	-15.5181	16	0.670422	0.206183	0.274213	0.238018	0.434975	0.459039
163	ARF6__Oncology_II_o2csf__NPX	49.2921	2.71208	2	0.103451	0.118164	0.0437894	0.0167641	0.436206	0.463786
164	ARFIP1__Neurology_II_o2csf__NPX	13.3022	12.2769	14	0.07968	0.0992849	0.0522876	0.0557145	0.443273	0.470706
165	ARG1__Oncology_o2csf__NPX	-41.5329	0.760527	12	0.185957	0.0553225	0.10887	0.125946	0.458118	0.498006
166	ARG2__Oncology_II_o2csf__NPX	50.532	0.446604	2	0.117007	0.0984541	0.102624	0.0604232	0.46593	0.500833
167	ARHGAP1__Oncology_o2csf__NPX	-38.4584	-25.0077	9	0.132452	0.000617305	0.00592926	0.0381921	0.466578	0.522627
168	ARHGAP25__Oncology_o2csf__NPX	-40.2145	-28.4078	9	0.191344	0.00892951	0.0150856	0.0124147	0.467356	0.52788
169	ARHGAP30__Oncology_II_o2csf__NPX	52.6849	7.68646	2	0.123469	0.08703	0.130514	0.0431578	0.471732	0.530454
170	ARHGAP45__Inflammation_II_o2csf__NPX	-2.17715	13.0406	18	0.113233	0.0754349	0.0618014	0.055123	0.474487	0.531467
171	ARHGAP5__Oncology_II_o2csf__NPX	49.471	-2.17044	2	0.159888	0.168194	0.109674	0.0486259	0.476983	0.536762
172	ARHGEF10__Neurology_II_o2csf__NPX	12.3491	5.03448	14	0.255893	0.259662	0.149975	0.199338	0.477113	0.53767
173	ARHGEF12__Inflammation_o2csf__NPX	-7.95217	-27.4355	7	0.2803	0.0744992	0.0507383	0.0038459	0.479803	0.537965
174	ARHGEF1__Neurology_II_o2csf__NPX	37.1831	30.8087	13	0.0788788	0.0780957	0.0344006	0.123488	0.484989	0.551045
175	ARHGEF5__Neurology_II_o2csf__NPX	24.4701	18.2727	5	0.0971559	0.0619667	0.00363805	0.0131915	0.493385	0.558936
176	ARID3A__Neurology_II_o2csf__NPX	23.3979	20.3505	5	0.141184	0.0546799	0.0353587	0.0301705	0.494908	0.559864
177	ARID4B__Neurology_o2csf__NPX	-29.7675	-30.2294	19	0.127983	0.117567	0.0742727	0.115918	0.499154	0.571109
178	ARL13B__Cardiometabolic_II_o2csf__NPX	-25.3477	26.6701	3	0.171266	0.141151	0.0499815	0.056888	0.504762	0.580835
179	ARL2BP__Cardiometabolic_II_o2csf__NPX	13.9096	26.9396	15	0.259117	0.00538665	0.0628866	0.00676299	0.508976	0.597755
180	ARMCX2__Neurology_II_o2csf__NPX	7.95968	-1.94686	11	0.345653	0.162404	0.358607	0.334987	0.515783	0.608473
181	ARNTL__Cardiometabolic_II_o2csf__NPX	15.6939	28.9176	15	0.0156229	0.0267978	0.0489517	0.0104623	0.536852	0.614823
182	ARNT__Inflammation_o2csf__NPX	-10.3053	-35.1869	7	0.100504	0.0434514	0.0602281	0.0682207	0.541422	0.620161
183	ARSA__Neurology_o2csf__NPX	1.34613	-16.2982	1	0.463403	0.36751	0.243183	0.271076	0.547711	0.638938
184	ARSB__Oncology_o2csf__NPX	3.1185	-19.4517	1	0.460092	0.432581	0.240596	0.264906	0.587223	0.641511
185	ART3__Cardiometabolic_o2csf__NPX	-3.90836	-5.31212	11	0.952949	0.613812	0.710286	0.679729	0.609913	0.661406
186	ART5__Neurology_II_o2csf__NPX	25.2985	21.2751	5	0.0624096	0.069027	0.0155699	0.0463566	0.621258	0.680689
187	ARTN__Inflammation_o2csf__NPX	-9.65908	-34.5442	7	0.0217934	0.0568712	0.00620512	0.0235688	0.6233	0.693896
188	ASAH1__Cardiometabolic_II_o2csf__NPX	-14.8735	31.386	20	0.635692	0.250087	0.140187	0.0370064	0.635293	0.706745
189	ASAH2__Neurology_o2csf__NPX	-20.1611	-6.72177	6	0.718712	0.250802	0.311789	0.203404	0.640707	0.71107
190	ASGR1__Neurology_o2csf__NPX	-34.8085	-10.039	16	0.43148	0.0355001	0.194666	0.115788	0.713962	0.757062
191	ASGR2__Inflammation_II_o2csf__NPX	-24.1196	18.578	3	0.81469	0.163605	0.188919	0.138859	0.734091	0.765101
192	ASPN__Cardiometabolic_II_o2csf__NPX	-7.31789	16.7898	18	0.282183	0.0869031	0.071628	0.0557083	0.751141	0.79911
193	ASPSCR1__Neurology_II_o2csf__NPX	21.3632	8.47985	17	0.238569	0.0312984	0.0773176	0.0879773	0.80738	0.825545
194	ASRGL1__Cardiometabolic_II_o2csf__NPX	-6.1952	29.8599	20	0.62053	0.528959	0.556843	0.640742	0.808708	0.849849
195	ASS1__Cardiometabolic_II_o2csf__NPX	14.937	19.4787	15	0.122004	0.0249827	0.0161903	0.0135971	0.842711	0.875272
196	ATF2__Neurology_o2csf__NPX	-30.2167	-30.7558	19	0.132886	0.0713689	0.159161	0.206619	0.0373206	0.0483976
197	ATF4__Oncology_II_o2csf__NPX	46.4273	-1.47598	2	0.13042	0.00425704	0.119277	0.076428	0.0454743	0.0563725
198	ATG16L1__Oncology_II_o2csf__NPX	48.6589	2.38212	2	0.195299	0.0738766	0.0520898	0.0202763	0.0463846	0.0914365
199	ATG4A__Oncology_o2csf__NPX	-36.0404	-25.9514	9	0.10005	0.024022	0.118466	0.127252	0.0493432	0.0985253
200	ATOX1__Oncology_o2csf__NPX	-21.6899	-13.3638	16	0.940391	0.567892	0.663234	0.620778	0.0496597	0.119939
201	ATP1B1__Cardiometabolic_II_o2csf__NPX	-2.46973	22.8261	20	0.630659	0.407569	0.359806	0.375023	0.0503006	0.151501
202	ATP1B2__Cardiometabolic_II_o2csf__NPX	16.0311	28.3559	15	0.168012	0.199961	0.119557	0.125468	0.0519826	0.151775
203	ATP1B3__Cardiometabolic_II_o2csf__NPX	14.6764	29.44	15	0.184417	0.0308715	0.0232228	0.110556	0.053743	0.151818
204	ATP1B4__Oncology_II_o2csf__NPX	48.7619	0.150573	2	0.0350276	0.062938	0.0630359	0.0343088	0.0541197	0.152366
205	ATP2B4__Cardiometabolic_II_o2csf__NPX	16.3545	27.745	15	0.140533	0.0802928	0.0284755	0.0613314	0.0548182	0.158337
206	ATP5F1D__Cardiometabolic_II_o2csf__NPX	10.7866	22.6343	15	0.0245874	0.033405	0.0590117	0.0741723	0.0563825	0.159392
207	ATP5IF1__Inflammation_o2csf__NPX	-14.3354	-14.5078	4	0.842091	0.295146	0.584512	0.559265	0.0572431	0.16686
208	ATP5PO__Neurology_o2csf__NPX	-3.99966	-21.2272	1	0.202793	0.224482	0.0839165	0.104229	0.061486	0.169139
209	ATP6AP2__Oncology_o2csf__NPX	-34.7984	-27.9963	9	0.349444	0.176896	0.206195	0.175028	0.0644864	0.173696
210	ATP6V1D__Oncology_o2csf__NPX	-39.929	-24.7163	9	0.0676454	0.0507898	0.0229655	0.0104974	0.0737675	0.174265
211	ATP6V1F__Neurology_o2csf__NPX	-30.6824	-31.7209	19	0.123821	0.0302394	0.0189363	0.0384494	0.0820938	0.181755
212	ATP6V1G1__Cardiometabolic_II_o2csf__NPX	6.11783	18.0411	14	0.0478264	0.0669922	0.00857166	0.0195278	0.0822126	0.182789
213	ATP6V1G2__Cardiometabolic_II_o2csf__NPX	-5.71876	25.1958	20	0.465704	0.170175	0.159488	0.201204	0.0828341	0.195996
214	ATRAID__Oncology_II_o2csf__NPX	27.9876	1.38197	17	0.720803	0.590579	0.504085	0.557467	0.0844167	0.196481
215	ATRN__Inflammation_II_o2csf__NPX	-17.3683	17.3871	3	0.88735	0.529938	0.42891	0.348942	0.0844351	0.196755
216	ATXN10__Neurology_o2csf__NPX	-38.372	-11.9101	16	0.118441	0.0825992	0.00389396	0.00656468	0.0854762	0.197008
217	ATXN2L__Neurology_II_o2csf__NPX	14.3838	11.4172	14	0.181769	0.0161839	0.164936	0.170892	0.0919661	0.203612
218	ATXN2__Neurology_II_o2csf__NPX	25.8973	22.4197	5	0.0368759	0.0163432	0.017678	0.032353	0.0938443	0.20473
219	ATXN3__Neurology_II_o2csf__NPX	22.3173	5.68902	17	0.66364	0.270972	0.396282	0.371786	0.0952281	0.205595
220	AXIN1__Inflammation_o2csf__NPX	-8.85625	-29.2218	7	0.0202432	0.0523004	0.103643	0.0599091	0.0963948	0.211566
221	AXL__Cardiometabolic_o2csf__NPX	-2.54612	-5.94576	11	0.899475	0.662508	0.73935	0.683103	0.0983122	0.212262
222	AZI2__Neurology_II_o2csf__NPX	13.9893	8.45176	14	0.076436	0.109505	0.0111215	0.0500788	0.099921	0.21357
223	AZU1__Cardiometabolic_o2csf__NPX	-38.4284	6.18012	12	0.309503	0.0186647	0.134843	0.137113	0.0999681	0.216144
224	B2M__Inflammation_II_o2csf__NPX	-19.422	17.6376	3	0.77422	0.329351	0.418092	0.376426	0.100515	0.219013
225	B3GAT3__Cardiometabolic_II_o2csf__NPX	14.9599	23.869	15	0.119932	0.0389382	0.0727332	0.0766178	0.100948	0.219266
226	B3GNT7__Cardiometabolic_II_o2csf__NPX	-4.68198	19.9191	18	0.541413	0.262027	0.23997	0.208387	0.102621	0.219815
227	B4GALT1__Inflammation_o2csf__NPX	-23.4977	-4.36932	6	0.918589	0.431833	0.549535	0.489208	0.103405	0.220405
228	B4GAT1__Neurology_o2csf__NPX	-3.35152	-12.0707	11	0.791681	0.711035	0.593658	0.651508	0.106814	0.220701
229	BABAM1__Inflammation_II_o2csf__NPX	4.11787	32.407	10	0.0825912	0.0263887	0.0264904	0.0684907	0.108338	0.225195
230	BACH1__Inflammation_o2csf__NPX	-8.45635	-27.8838	7	0.0404264	0.0689847	0.0463008	0.0327801	0.109315	0.228992
231	BAG3__Neurology_o2csf__NPX	-18.4972	2.39693	6	0.578117	0.274965	0.329045	0.341601	0.110926	0.231461
232	BAG4__Inflammation_II_o2csf__NPX	6.14268	30.7587	10	0.192237	0.0982805	0.120721	0.142715	0.112461	0.23376
233	BAG6__Cardiometabolic_o2csf__NPX	-3.99391	6.14715	18	0.252402	0.149311	0.191348	0.21389	0.116108	0.234351
234	BAIAP2__Oncology_o2csf__NPX	-35.2294	-22.816	9	0.0772933	0.029771	0.0366002	0.0447124	0.116231	0.234878
235	BAMBI__Oncology_o2csf__NPX	-1.40547	-6.09066	11	0.840622	0.608383	0.672139	0.65527	0.11722	0.236397
236	BANK1__Inflammation_o2csf__NPX	-12.0791	-30.829	7	0.0221618	0.147862	0.0814168	0.118792	0.11746	0.243149
237	BAP18__Neurology_II_o2csf__NPX	40.0307	30.1813	13	0.0886919	0.088802	0.0109075	0.0170822	0.129899	0.248022
238	BATF__Neurology_II_o2csf__NPX	19.9724	-8.36212	8	0.113069	0.0789613	0.0170233	0.0395135	0.130417	0.249415
239	BAX__Neurology_o2csf__NPX	-39.9816	-18.4808	9	0.182436	0.0711917	0.1481	0.124761	0.142324	0.249858
240	BCAM__Neurology_o2csf__NPX	-8.02092	-4.24111	11	0.95684	0.653611	0.760806	0.736613	0.14341	0.250638
241	BCAN__Neurology_o2csf__NPX	-4.80523	-17.1219	4	0.257335	0.214016	0.226454	0.246234	0.144843	0.250807
242	BCAT1__Cardiometabolic_II_o2csf__NPX	1.9513	0.35373	11	0.67161	0.573621	0.487679	0.525495	0.153096	0.251145
243	BCAT2__Neurology_II_o2csf__NPX	25.8031	18.7107	5	0.123702	0.0959741	0.0273506	0.0621997	0.153936	0.258866
244	BCHE__Inflammation_II_o2csf__NPX	1.00523	-13.574	1	0.795124	0.525375	0.515871	0.528022	0.159377	0.266525
245	BCL2L11__Inflammation_o2csf__NPX	-21.5476	-29.638	19	0.0232235	0.125979	0.044028	0.0805798	0.159552	0.271651
246	BCL2L15__Inflammation_II_o2csf__NPX	10.4617	27.2785	15	0.100048	0.0338305	0.039521	0.0144718	0.165582	0.27374
247	BCL2L1__Neurology_II_o2csf__NPX	-33.1838	-25.186	9	0.0477644	0.0677886	0.022741	0.0636024	0.17219	0.2749
248	BCL2__Oncology_II_o2csf__NPX	30.3561	1.48988	17	0.73731	0.410672	0.376051	0.36199	0.173294	0.277073
249	BCL7A__Oncology_II_o2csf__NPX	40.0609	-2.97004	2	0.120184	0.0530941	0.0164458	0.0500267	0.177772	0.282474
250	BCL7B__Oncology_II_o2csf__NPX	49.285	0.617481	2	0.121064	0.0193333	0.0613353	0.0332158	0.183603	0.288487
251	BCR__Inflammation_o2csf__NPX	-7.93674	-26.3864	7	0.17649	0.177367	0.0922942	0.0901748	0.184521	0.293972
252	BDNF__Cardiometabolic_II_o2csf__NPX	-21.4391	31.0033	20	0.217249	0.0228459	0.0108069	0.0226872	0.185497	0.296821
253	BECN1__Cardiometabolic_II_o2csf__NPX	3.17124	17.1634	14	0.167778	0.1063	0.020398	0.0444724	0.186441	0.311462
254	BEX3__Oncology_II_o2csf__NPX	51.9761	-6.54354	2	0.0806477	0.0412014	0.0846432	0.0828941	0.186619	0.315154
255	BGLAP__Cardiometabolic_II_o2csf__NPX	-17.3685	24.2042	20	0.582751	0.0928747	0.0838176	0.0238345	0.189308	0.317348
256	BGN__Oncology_o2csf__NPX	-24.7002	-18.5778	16	0.461021	0.370096	0.33794	0.388053	0.194139	0.320576
257	BHLHE40__Neurology_II_o2csf__NPX	25.1068	25.0078	5	0.0301681	0.0148032	0.140573	0.174512	0.194733	0.32161
258	BHMT2__Cardiometabolic_II_o2csf__NPX	16.5905	28.6467	15	0.0591132	0.0749061	0.0146586	0.0322857	0.195131	0.328108
259	BID__Inflammation_o2csf__NPX	-12.0274	-18.5248	4	0.107051	0.0950098	0.110395	0.133271	0.197728	0.33429
260	BIN2__Neurology_o2csf__NPX	-33.8829	-21.3881	9	0.213264	0.126283	0.0777431	0.0340515	0.198417	0.340028
261	BIRC2__Oncology_o2csf__NPX	-38.7434	-29.1378	9	0.0970085	0.0168304	0.0131094	0.00163297	0.200913	0.342117
262	BLMH__Cardiometabolic_o2csf__NPX	2.52235	-1.96672	11	0.804474	0.72995	0.75325	0.772817	0.21046	0.344374
263	BLNK__Inflammation_II_o2csf__NPX	0.217805	30.0371	10	0.280683	0.0100016	0.0797179	0.112668	0.211153	0.345788
264	BLOC1S2__Neurology_II_o2csf__NPX	19.8893	18.0859	5	0.0195448	0.0191655	0.0941849	0.131412	0.221028	0.351147
265	BLOC1S3__Neurology_II_o2csf__NPX	18.4368	17.5544	5	0.0529084	0.106602	0.0117832	0.030412	0.22407	0.351168
266	BLVRB__Neurology_o2csf__NPX	-7.47199	11.9413	18	0.469333	0.0458962	0.174995	0.204585	0.227568	0.35659
267	BMP10__Inflammation_II_o2csf__NPX	-12.2945	16.8731	18	0.336501	0.0477349	0.0018225	0.00307079	0.228004	0.356885
268	BMP4__Neurology_o2csf__NPX	-17.6538	-3.9909	6	0.640657	0.284385	0.299865	0.277534	0.229284	0.363088
269	BMP6__Cardiometabolic_o2csf__NPX	-17.7017	-3.92938	6	0.852574	0.522289	0.484469	0.451715	0.229718	0.367708
270	BMPER__Inflammation_II_o2csf__NPX	-8.7616	28.4911	20	0.778223	0.653165	0.603133	0.703547	0.230555	0.391232
271	BNIP2__Cardiometabolic_II_o2csf__NPX	14.6587	16.6111	14	0.004239	0.02019	0.0861777	0.0946361	0.232284	0.398131
272	BNIP3L__Inflammation_II_o2csf__NPX	3.37613	2.72673	11	0.73572	0.465664	0.553285	0.601201	0.235635	0.401802
273	BOC__Cardiometabolic_o2csf__NPX	-18.1384	-2.36543	6	0.845543	0.493131	0.494204	0.483709	0.236953	0.402941
274	BOLA1__Neurology_II_o2csf__NPX	26.8282	12.3061	5	0.387514	0.175819	0.126734	0.117457	0.238389	0.405536
275	BOLA2_BOLA2B__Cardiometabolic_II_o2csf__NPX	16.6703	18.4278	5	0.415852	0.145632	0.119669	0.140561	0.240231	0.408089
276	BPIFA2__Cardiometabolic_II_o2csf__NPX	0.373734	16.1926	18	0.228425	0.10796	0.0346921	0.0767307	0.247328	0.410431
277	BPIFB1__Cardiometabolic_o2csf__NPX	-33.6033	5.51373	12	0.635293	0.0192542	0.0920626	0.0521334	0.250872	0.419713
278	BPIFB2__Cardiometabolic_II_o2csf__NPX	-17.2136	21.9258	20	0.466364	0.172367	0.10504	0.0514815	0.253138	0.422287
279	BRAP__Oncology_II_o2csf__NPX	42.5467	4.33662	2	0.216967	0.123778	0.099745	0.0293606	0.264527	0.425663
280	BRD1__Oncology_II_o2csf__NPX	53.3662	7.74541	2	0.135092	0.113384	0.031103	0.0285572	0.267355	0.428785
281	BRD2__Neurology_II_o2csf__NPX	28.1038	20.1042	5	0.117105	0.00217849	0.0891758	0.156476	0.268982	0.439376
282	BRD3__Cardiometabolic_II_o2csf__NPX	18.6256	25.0917	15	0.0592363	0.113789	0.053414	0.0697628	0.27283	0.442246
283	BRDT__Cardiometabolic_II_o2csf__NPX	21.1703	28.5457	15	0.0713914	0.0901418	0.0441032	0.0123339	0.280808	0.448554
284	BRK1__Neurology_o2csf__NPX	-43.446	-29.8764	9	0.142019	0.035034	0.066743	0.0218929	0.287986	0.450537
285	BRME1__Neurology_II_o2csf__NPX	27.7006	19.0523	5	0.0153409	0.000984484	0.0483876	0.0928805	0.295792	0.451191
286	BRSK2__Neurology_II_o2csf__NPX	27.4088	6.20959	17	0.853591	0.452304	0.389946	0.334241	0.303684	0.459862
287	BSG__Inflammation_o2csf__NPX	2.24228	-5.42857	11	0.851606	0.9042	0.867556	0.892382	0.304009	0.467225
288	BSND__Oncology_II_o2csf__NPX	50.08	-7.33794	2	0.129576	0.0838562	0.0702191	0.0083936	0.320177	0.480073
289	BST1__Neurology_o2csf__NPX	-13.3599	3.42875	6	0.692198	0.386314	0.373955	0.337348	0.3278	0.48328
290	BST2__Neurology_o2csf__NPX	-9.87724	-4.05208	6	0.835444	0.585917	0.529214	0.473537	0.332401	0.485284
291	BTC__Oncology_o2csf__NPX	-33.7249	-26.5648	19	0.334443	0.25172	0.253127	0.222324	0.333013	0.485812
292	BTD__Inflammation_II_o2csf__NPX	-5.85468	5.91607	18	0.873988	0.596434	0.506315	0.495546	0.334829	0.485981
293	BTLA__Oncology_II_o2csf__NPX	58.987	4.87298	2	0.00264641	0.0236356	0.0197478	0.0209586	0.339477	0.486149
294	BTN1A1__Oncology_II_o2csf__NPX	56.1415	2.26252	2	0.265505	0.036476	0.167484	0.120569	0.349661	0.489251
295	BTN2A1__Inflammation_o2csf__NPX	3.48309	-8.47849	11	0.854082	0.823355	0.69443	0.721413	0.366329	0.492437
296	BTN3A2__Inflammation_o2csf__NPX	-6.98625	-5.40695	11	0.851635	0.522578	0.668422	0.688449	0.369918	0.496086
297	BTNL10__Oncology_II_o2csf__NPX	47.1547	-6.74603	2	0.146024	0.203838	0.0162714	0.0891985	0.370248	0.497226
298	C19orf12__Neurology_o2csf__NPX	-31.0703	-34.3766	19	0.0896104	0.0304459	0.00629306	0.0621707	0.374624	0.498048
299	C1GALT1C1__Cardiometabolic_II_o2csf__NPX	17.3135	19.8241	5	0.122366	0.0192763	0.0251572	0.0543101	0.381823	0.505137
300	C1QA__Inflammation_o2csf__NPX	-12.3041	-1.39	6	0.785473	0.286538	0.548257	0.560353	0.387748	0.510855
301	C1QBP__Neurology_II_o2csf__NPX	17.2179	16.4734	5	0.0602927	0.0138006	0.0817149	0.0836456	0.432879	0.556109
302	C1QL2__Inflammation_II_o2csf__NPX	-3.78894	29.9357	20	0.720888	0.752977	0.515998	0.618959	0.433562	0.561257
303	C1QTNF1__Cardiometabolic_o2csf__NPX	-8.06736	-7.35077	4	0.92827	0.569617	0.641793	0.62893	0.44525	0.56132
304	C1QTNF5__Inflammation_II_o2csf__NPX	-11.6605	29.3231	20	0.520602	0.208871	0.124599	0.161007	0.445313	0.564717
305	C1QTNF6__Neurology_II_o2csf__NPX	14.7075	11.4916	14	0.272073	0.191045	0.0710717	0.0603057	0.454371	0.566109
306	C1QTNF9__Inflammation_II_o2csf__NPX	-10.7793	24.9214	20	0.765438	0.34664	0.348609	0.360621	0.464652	0.578915
307	C1RL__Inflammation_II_o2csf__NPX	-25.6535	19.3622	3	0.847997	0.176653	0.179175	0.0412081	0.472991	0.579485
308	C1R__Inflammation_II_o2csf__NPX	-12.6399	3.91216	6	0.943189	0.445191	0.570785	0.518721	0.488247	0.580519
309	C1S__Inflammation_II_o2csf__NPX	-12.6494	3.76531	6	0.958613	0.439818	0.610909	0.541035	0.504682	0.605836
310	C2CD2L__Neurology_o2csf__NPX	-3.30566	-30.2605	7	0.327127	0.338899	0.241018	0.271927	0.508232	0.612165
311	C2__Cardiometabolic_o2csf__NPX	-32.1499	4.50564	12	0.769268	0.13478	0.238887	0.13753	0.512564	0.612756
312	C2orf69__Neurology_II_o2csf__NPX	20.9627	-6.18041	8	0.117859	0.122456	0.0640104	0.0213773	0.514508	0.624211
313	C3__Inflammation_II_o2csf__NPX	-22.4039	18.3989	3	0.782011	0.195983	0.146011	0.0252548	0.554099	0.634191
314	C4BPB__Oncology_o2csf__NPX	-25.4102	-15.1476	16	0.836569	0.462521	0.496645	0.441301	0.559283	0.638748
315	C5__Inflammation_II_o2csf__NPX	-26.9898	19.4736	3	0.718753	0.00928072	0.0341126	0.0766327	0.561656	0.653495
316	C7__Inflammation_II_o2csf__NPX	-19.6476	18.2427	3	0.885565	0.312182	0.402839	0.338872	0.575559	0.656849
317	C7orf50__Neurology_II_o2csf__NPX	39.2053	31.2085	13	0.0496547	0.00425062	0.00796661	0.0271891	0.587987	0.685289
318	C8B__Inflammation_II_o2csf__NPX	-26.0192	19.8751	3	0.785866	0.110078	0.119291	0.0212329	0.588942	0.710964
319	C9__Inflammation_II_o2csf__NPX	-28.3055	19.0298	3	0.661554	0.057515	0.0204622	0.0852482	0.5916	0.724108
320	C9orf40__Oncology_II_o2csf__NPX	43.0352	0.891668	2	0.314181	0.055339	0.158877	0.109824	0.6069	0.750185
321	CA11__Oncology_o2csf__NPX	2.97338	-18.8615	1	0.620285	0.70415	0.405185	0.502543	0.607567	0.761408
322	CA12__Oncology_o2csf__NPX	3.69178	-24.613	1	0.258237	0.224216	0.0443087	0.0408948	0.619009	0.77894
323	CA13__Cardiometabolic_o2csf__NPX	-15.369	5.63967	6	0.544457	0.00668249	0.211039	0.130051	0.635628	0.780818
324	CA14__Oncology_o2csf__NPX	2.93191	-26.6752	1	0.62095	0.622788	0.46551	0.46332	0.659327	0.783308
325	CA1__Cardiometabolic_o2csf__NPX	-7.52148	11.6682	18	0.307195	0.0560494	0.10419	0.147698	0.672276	0.784995
326	CA2__Neurology_o2csf__NPX	-7.22484	11.7682	18	0.264482	0.0233428	0.0504396	0.102638	0.696279	0.789215
327	CA3__Cardiometabolic_o2csf__NPX	-7.47798	9.44608	18	0.322351	0.0126127	0.0225268	0.0190553	0.707028	0.789869
328	CA4__Cardiometabolic_o2csf__NPX	5.87209	-7.77262	11	0.793244	0.834553	0.792874	0.86088	0.70944	0.792633
329	CA5A__Cardiometabolic_o2csf__NPX	-28.565	13.3878	3	0.19991	0.0272816	0.0153585	0.0331015	0.785703	0.814975
330	CA6__Neurology_o2csf__NPX	-34.8661	4.40277	12	0.372111	0.0592707	0.0475676	0.0325031	0.866266	0.91004
331	CA7__Oncology_II_o2csf__NPX	54.2632	9.68905	2	0.107268	0.017284	0.128129	0.105632	0.0285998	0.0285027
332	CA8__Inflammation_II_o2csf__NPX	7.12399	32.971	10	0.0632981	0.0486175	0.0223213	0.0545069	0.047562	0.036794
333	CA9__Oncology_o2csf__NPX	5.95822	-20.9515	1	0.684695	0.583518	0.460044	0.488655	0.0509979	0.0569632
334	CABP2__Neurology_II_o2csf__NPX	21.9404	-7.33994	8	0.161901	0.04756	0.11574	0.0827537	0.0533317	0.0658031
335	CACNA1C__Neurology_II_o2csf__NPX	25.4869	18.6945	5	0.0800253	0.0844941	0.0147576	0.0270773	0.0533965	0.0663938
336	CACNA1H__Cardiometabolic_II_o2csf__NPX	1.21368	24.3147	10	0.414537	0.375174	0.242453	0.336401	0.0563138	0.0669212
337	CACNB1__Neurology_II_o2csf__NPX	22.8672	19.7003	5	0.0562191	0.0649379	0.0420738	0.0872304	0.056962	0.071204
338	CACNB3__Neurology_II_o2csf__NPX	-9.14506	17.8208	18	0.178517	0.150435	0.012022	0.0129347	0.0580317	0.0737568
339	CACYBP__Inflammation_II_o2csf__NPX	-7.49946	25.9674	20	0.934285	0.644915	0.744846	0.788427	0.058129	0.0754868
340	CADPS__Neurology_II_o2csf__NPX	15.5842	-1.75262	8	0.39552	0.35754	0.348815	0.337988	0.0592959	0.0817739
341	CALB1__Oncology_o2csf__NPX	3.00821	-24.7426	1	0.666755	0.511733	0.401055	0.389877	0.0616621	0.0823013
342	CALB2__Neurology_o2csf__NPX	-2.88408	4.32505	18	0.723005	0.361238	0.484396	0.380523	0.0616945	0.0836937
343	CALCA__Neurology_o2csf__NPX	-19.0909	-1.30646	6	0.635398	0.105105	0.191225	0.144141	0.0629262	0.0874069
344	CALCB__Neurology_II_o2csf__NPX	26.3674	3.42671	17	0.728906	0.33198	0.363703	0.353914	0.0637042	0.088293
345	CALCOCO1__Oncology_o2csf__NPX	-36.1928	-23.653	9	0.223312	0.0281213	0.04051	0.017638	0.0637042	0.0894534
346	CALCOCO2__Cardiometabolic_II_o2csf__NPX	-15.7059	12.8403	18	0.506202	0.0145808	0.0920724	0.116663	0.0639311	0.0897065
347	CALY__Cardiometabolic_II_o2csf__NPX	-4.43942	28.374	20	0.807133	0.841358	0.737727	0.795167	0.0656166	0.0905926
348	CAMKK1__Oncology_o2csf__NPX	-30.9813	-20.3994	16	0.311726	0.177037	0.0491717	0.0100731	0.0682097	0.0911412
349	CAMLG__Neurology_II_o2csf__NPX	18.6464	16.5131	5	0.019121	0.0218662	0.000330924	0.00478425	0.0704787	0.0974071
350	CAMSAP1__Neurology_II_o2csf__NPX	19.3931	13.8636	5	0.146681	0.12602	0.0292743	0.0227027	0.0709649	0.0979768
351	CANT1__Cardiometabolic_o2csf__NPX	0.270462	-11.5659	11	0.856723	0.8324	0.710711	0.761387	0.0710946	0.0985253
352	CAPG__Oncology_o2csf__NPX	-16.3106	3.00499	6	0.822577	0.20228	0.462839	0.289903	0.0713215	0.0988207
353	CAPN3__Oncology_II_o2csf__NPX	44.2013	1.94889	2	0.374853	0.210555	0.178143	0.133827	0.0730718	0.103357
354	CAPS__Neurology_II_o2csf__NPX	25.5151	8.09611	17	0.703739	0.0523545	0.168933	0.0895559	0.0732663	0.105066
355	CARHSP1__Neurology_o2csf__NPX	-23.5253	-20.8297	16	0.197766	0.143357	0.0379875	0.0613054	0.0733311	0.105129
356	CASC3__Neurology_II_o2csf__NPX	19.2951	-9.92306	8	0.00455385	0.0916391	0.0401236	0.0547179	0.0739794	0.105931
357	CASP10__Neurology_o2csf__NPX	-42.9685	-26.496	9	0.0569808	0.00557567	0.0110946	0.0517855	0.0754705	0.106247
358	CASP1__Neurology_o2csf__NPX	-43.8322	-19.6424	9	0.113318	0.0666466	0.0767476	0.0477145	0.0756001	0.1065
359	CASP2__Inflammation_o2csf__NPX	-6.56951	-26.0161	7	0.0709384	0.0124111	0.128448	0.117722	0.0756649	0.106585
360	CASP3__Cardiometabolic_o2csf__NPX	-35.7343	-0.391932	12	0.679327	0.187085	0.333696	0.290894	0.0760863	0.113083
361	CASP4__Oncology_II_o2csf__NPX	47.8865	5.48781	2	0.011861	0.000608457	0.0302068	0.0135785	0.0761836	0.113631
362	CASP7__Neurology_II_o2csf__NPX	39.6003	29.5289	13	0.0343339	0.0726082	0.0618597	0.00952542	0.0769939	0.113905
363	CASP8__Oncology_o2csf__NPX	-33.7128	-17.7666	16	0.484027	0.139405	0.180601	0.126626	0.0788739	0.115593
364	CASP9__Inflammation_II_o2csf__NPX	9.22237	36.1481	10	0.080413	0.00022175	0.0398651	0.0397638	0.0788739	0.117851
365	CASQ2__Cardiometabolic_II_o2csf__NPX	14.3113	25.6009	15	0.0850281	0.0856032	0.0634919	0.0786974	0.0788739	0.119327
366	CAT__Inflammation_II_o2csf__NPX	-7.56329	11.9165	18	0.447561	0.19769	0.232811	0.29667	0.079036	0.119327
367	CBLIF__Cardiometabolic_o2csf__NPX	-24.8731	20.6861	3	0.566004	0.0359464	0.0645204	0.0104489	0.0804946	0.119602
368	CBLN1__Neurology_II_o2csf__NPX	27.3115	17.4505	5	0.0334557	0.085843	0.0231157	0.0725237	0.0805595	0.119897
369	CBLN4__Oncology_o2csf__NPX	3.91858	-6.15876	11	0.589138	1	0.769108	0.804754	0.0827636	0.120171
370	CBS__Cardiometabolic_II_o2csf__NPX	2.01328	5.4924	14	0.457767	0.296556	0.296428	0.318365	0.0829581	0.120192
371	CBX2__Cardiometabolic_II_o2csf__NPX	17.604	28.3146	15	0.0221265	0.025461	0.055149	0.0203268	0.0830878	0.120467
372	CC2D1A__Neurology_o2csf__NPX	-21.6358	-19.733	16	0.712669	0.335372	0.379729	0.35383	0.0833471	0.120741
373	CCAR2__Neurology_II_o2csf__NPX	38.5419	30.2552	13	0.0463773	0.0189929	0.0644827	0.0382022	0.0834443	0.120762
374	CCDC134__Oncology_II_o2csf__NPX	52.9937	-0.384842	2	0.0802949	0.111042	0.0789708	0.0673117	0.0836064	0.121015
375	CCDC28A__Neurology_II_o2csf__NPX	20.5698	-9.88954	8	0.00397211	0.0851166	0.0191789	0.00984285	0.083736	0.121036
376	CCDC50__Neurology_II_o2csf__NPX	15.0642	5.76959	14	0.525371	0.244919	0.13478	0.088014	0.0845788	0.121036
377	CCDC80__Cardiometabolic_o2csf__NPX	-14.9355	1.8332	6	0.871829	0.445529	0.67229	0.665915	0.084903	0.121057
378	CCER2__Cardiometabolic_II_o2csf__NPX	-4.99456	20.4965	20	0.926106	0.545938	0.477671	0.479214	0.0851623	0.121353
379	CCL11__Inflammation_o2csf__NPX	-25.5323	-3.6872	6	0.676291	0.0648324	0.125415	0.0652405	0.085843	0.12188
380	CCL13__Inflammation_o2csf__NPX	-24.3126	-3.99688	6	0.352532	0.145314	0.170459	0.109478	0.0861023	0.122133
381	CCL14__Cardiometabolic_o2csf__NPX	-27.2956	6.31967	12	0.80783	0.136238	0.202189	0.0442087	0.0861347	0.122471
382	CCL15__Cardiometabolic_o2csf__NPX	-26.8927	7.91485	12	0.864493	0.15446	0.383718	0.288294	0.0864264	0.122703
383	CCL16__Cardiometabolic_o2csf__NPX	-31.6936	6.0854	12	0.740465	0.155894	0.267561	0.211563	0.0865885	0.123104
384	CCL17__Inflammation_o2csf__NPX	-28.1198	-6.10963	16	0.677962	0.146007	0.273983	0.199853	0.0866209	0.126163
385	CCL18__Cardiometabolic_o2csf__NPX	-29.1994	5.11612	12	0.512963	0.133872	0.0413195	0.0493597	0.0871719	0.126733
386	CCL19__Neurology_o2csf__NPX	-24.5848	-11.5047	16	0.644203	0.26355	0.352953	0.293148	0.0874312	0.127049
387	CCL20__Inflammation_o2csf__NPX	13.5654	-13.9998	8	0.110085	0.105902	0.0532695	0.047264	0.0875933	0.127302
388	CCL21__Inflammation_o2csf__NPX	-25.2928	9.79105	12	0.773886	0.262724	0.368893	0.299161	0.0876906	0.127302
389	CCL22__Inflammation_o2csf__NPX	-26.1219	-4.75515	16	0.594433	0.0870059	0.229741	0.165647	0.0877554	0.127302
390	CCL23__Inflammation_o2csf__NPX	-25.2596	-4.34565	6	0.833636	0.204753	0.370216	0.311317	0.0878526	0.127344
391	CCL24__Inflammation_o2csf__NPX	-25.584	-3.10569	12	0.611385	0.204623	0.106708	0.0521559	0.0879823	0.127577
392	CCL25__Inflammation_o2csf__NPX	-26.8621	8.94138	12	0.455133	0.013368	0.0592163	0.0681997	0.0880795	0.127598
393	CCL26__Inflammation_o2csf__NPX	-10.3507	-30.314	7	0.0280423	0.0734001	0.0271141	0.0355155	0.0890195	0.128167
394	CCL27__Cardiometabolic_o2csf__NPX	-39.6091	-8.26105	16	0.196945	0.0820874	0.046727	0.00407097	0.0890519	0.128167
395	CCL28__Inflammation_o2csf__NPX	-21.7192	14.1216	3	0.514702	0.0191632	0.0681095	0.0930764	0.0891168	0.128716
396	CCL2__Neurology_o2csf__NPX	-17.4708	1.3404	6	0.619099	0.0270066	0.286314	0.153619	0.0891816	0.128758
397	CCL3__Inflammation_o2csf__NPX	-17.1671	-0.0862076	6	0.769261	0.210357	0.259232	0.14845	0.0892788	0.128758
398	CCL4__Inflammation_o2csf__NPX	-17.0768	-0.253222	6	0.661704	0.285419	0.23281	0.218171	0.0893761	0.129011
399	CCL5__Cardiometabolic_o2csf__NPX	-33.391	1.17582	12	0.18484	0.0202493	0.0498605	0.0532625	0.0894085	0.129285
400	CCL7__Inflammation_o2csf__NPX	-19.5232	7.22542	6	0.286558	0.023596	0.0101072	0.0238481	0.0904133	0.129285
401	CCL8__Oncology_o2csf__NPX	-27.663	-7.80381	16	0.709566	0.210103	0.22101	0.152867	0.0906078	0.129855
402	CCN1__Oncology_o2csf__NPX	-24.6186	-18.1809	16	0.834468	0.472434	0.535723	0.505055	0.0906078	0.132745
403	CCN2__Inflammation_o2csf__NPX	-5.83204	-1.80987	11	0.836014	0.539165	0.811741	0.836126	0.0907375	0.133885
404	CCN3__Cardiometabolic_o2csf__NPX	-4.73481	-6.57537	11	0.909908	0.640019	0.73953	0.721345	0.0919368	0.134433
405	CCN4__Oncology_o2csf__NPX	-21.5785	-13.2506	16	0.820725	0.411948	0.450553	0.385765	0.0919368	0.134686
406	CCN5__Neurology_o2csf__NPX	-20.9221	4.29441	6	0.723586	0.188033	0.389716	0.397403	0.092034	0.134982
407	CCND2__Oncology_II_o2csf__NPX	43.0821	7.38329	2	0.159192	0.0848129	0.0971941	0.061098	0.0920665	0.134982
408	CCNE1__Inflammation_II_o2csf__NPX	4.56016	34.8088	10	0.0669126	0.0321034	0.0294209	0.0510445	0.0920989	0.135805
409	CCS__Neurology_o2csf__NPX	-34.8781	-18.364	9	0.255479	0.0429368	0.20066	0.200021	0.0922934	0.135868
410	CCT5__Oncology_o2csf__NPX	-37.163	-30.5825	9	0.0787402	0.0735053	0.0636615	0.0226679	0.0923258	0.135868
411	CD101__Oncology_II_o2csf__NPX	47.1234	2.87555	2	0.186958	0.093979	0.0469891	0.00836891	0.0923906	0.135889
412	CD109__Neurology_o2csf__NPX	-10.8501	-1.82867	6	0.816479	0.266605	0.482154	0.323601	0.0923906	0.136142
413	CD14__Cardiometabolic_o2csf__NPX	-20.3023	0.0135481	6	0.907029	0.468246	0.569724	0.446703	0.0924554	0.136416
414	CD160__Inflammation_o2csf__NPX	-29.9297	-3.1054	12	0.734526	0.202159	0.460452	0.407647	0.0931361	0.136416
415	CD163__Cardiometabolic_o2csf__NPX	-11.1989	0.302923	6	0.890085	0.448131	0.698241	0.630001	0.0934603	0.136712
416	CD164L2__Neurology_II_o2csf__NPX	17.0234	0.79987	8	0.26971	0.00474239	0.204063	0.159842	0.0935251	0.136775
417	CD164__Neurology_o2csf__NPX	1.31648	-15.5965	1	0.781335	0.572326	0.5187	0.505076	0.0936547	0.136965
418	CD177__Neurology_o2csf__NPX	-21.0615	16.773	3	0.28388	0.0859284	0.124376	0.0914516	0.0936547	0.136965
419	CD1C__Oncology_o2csf__NPX	-25.9984	18.7549	3	0.668942	0.186716	0.176958	0.114492	0.0936872	0.137028
420	CD200R1__Inflammation_o2csf__NPX	-29.4413	-1.95706	12	0.380553	0.0380113	0.170411	0.148176	0.0938816	0.137893
421	CD200__Inflammation_o2csf__NPX	3.55088	-13.549	1	0.77807	0.897719	0.708072	0.759181	0.0945623	0.138421
422	CD207__Oncology_o2csf__NPX	-42.312	-21.8072	9	0.138975	0.0218609	0.032822	0.0246063	0.0947892	0.140741
423	CD209__Cardiometabolic_o2csf__NPX	-26.9951	1.11273	12	0.92425	0.402162	0.627747	0.557806	0.0949513	0.142092
424	CD226__Inflammation_II_o2csf__NPX	7.06562	26.9762	10	0.0526033	0.139297	0.0529983	0.0284921	0.0950161	0.142366
425	CD22__Inflammation_o2csf__NPX	-23.2277	19.8297	3	0.513773	0.0244357	0.133152	0.0803797	0.0950485	0.142408
426	CD244__Inflammation_o2csf__NPX	-28.6821	-3.31066	12	0.741111	0.258419	0.404322	0.368885	0.0950485	0.142682
427	CD248__Cardiometabolic_II_o2csf__NPX	-15.4903	30.6217	20	0.770193	0.494713	0.632165	0.648533	0.0951134	0.142957
428	CD274__Neurology_o2csf__NPX	2.43599	-7.34665	11	0.854304	0.822733	0.743963	0.778566	0.0951782	0.142957
429	CD276__Inflammation_o2csf__NPX	-12.9455	-6.65986	4	0.963257	0.555185	0.667849	0.646211	0.0951782	0.142978
430	CD27__Oncology_o2csf__NPX	-35.4203	11.3709	12	0.64987	0.173737	0.280577	0.221946	0.0952106	0.143526
431	CD28__Oncology_o2csf__NPX	-32.4201	-14.0234	16	0.593321	0.19099	0.239744	0.244138	0.095243	0.143547
432	CD2AP__Cardiometabolic_o2csf__NPX	-39.4962	-3.44189	12	0.192272	0.0779302	0.0648817	0.0664233	0.0952754	0.143568
433	CD2__Cardiometabolic_II_o2csf__NPX	21.474	29.7941	15	0.0691241	0.0204641	0.0593044	0.082847	0.0953079	0.144096
434	CD300A__Inflammation_II_o2csf__NPX	-10.5047	26.9952	20	0.782369	0.343445	0.584715	0.616588	0.0953079	0.144096
435	CD300C__Neurology_o2csf__NPX	-9.21995	-1.25095	6	0.825618	0.400589	0.665763	0.630503	0.0953079	0.144138
436	CD300E__Oncology_o2csf__NPX	-29.6957	-7.98923	16	0.726454	0.133839	0.188569	0.0973994	0.0963451	0.14437
437	CD300LF__Oncology_o2csf__NPX	0.925808	-27.1556	1	0.551861	0.207325	0.277948	0.252891	0.0963775	0.14437
438	CD300LG__Neurology_o2csf__NPX	-28.7946	3.66796	12	0.602802	0.217082	0.234186	0.206864	0.0964099	0.144412
439	CD302__Oncology_o2csf__NPX	2.03601	-24.5243	1	0.783642	0.703688	0.600148	0.629151	0.0965072	0.144623
440	CD33__Oncology_o2csf__NPX	-21.1463	-15.015	16	0.423617	0.28315	0.342155	0.228881	0.0965072	0.145256
441	CD34__Neurology_o2csf__NPX	-30.4734	-17.0348	16	0.373316	0.216215	0.165053	0.109172	0.0965396	0.149792
442	CD36__Inflammation_II_o2csf__NPX	7.64846	34.0887	10	0.00171442	0.0229294	0.0038818	0.0102776	0.0966044	0.150341
443	CD38__Oncology_o2csf__NPX	-25.1779	-11.8563	16	0.824309	0.21023	0.370554	0.301404	0.0966692	0.150362
444	CD3D__Neurology_II_o2csf__NPX	27.1226	21.3278	5	0.0729043	0.0615314	0.0541726	0.0365418	0.0966692	0.150383
445	CD3E__Oncology_II_o2csf__NPX	44.2305	4.26651	2	0.12307	0.211383	0.0342437	0.0312018	0.0972203	0.150383
446	CD3G__Inflammation_II_o2csf__NPX	9.61403	31.6041	10	0.00964842	0.111544	0.0374111	0.0438799	0.0974796	0.150425
447	CD40LG__Inflammation_o2csf__NPX	-29.6018	-6.06936	16	0.320366	0.0709304	0.219918	0.184948	0.097901	0.150425
448	CD40__Inflammation_o2csf__NPX	-10.5907	-6.18216	4	0.888032	0.591951	0.709659	0.716176	0.0980306	0.150636
449	CD46__Cardiometabolic_o2csf__NPX	-3.5827	-5.27164	11	0.9773	0.760515	0.797487	0.773225	0.0980631	0.150889
450	CD48__Inflammation_o2csf__NPX	-29.8671	-4.15243	12	0.836986	0.29528	0.397978	0.303833	0.0980631	0.15091
451	CD4__Inflammation_o2csf__NPX	-15.613	-2.96763	6	0.630366	0.200332	0.326613	0.305105	0.0981279	0.150931
452	CD55__Cardiometabolic_o2csf__NPX	-2.55762	-5.02549	11	0.927749	0.75547	0.784403	0.77732	0.0981603	0.150931
453	CD58__Inflammation_o2csf__NPX	-11.2204	-5.78183	4	0.992465	0.648198	0.804214	0.731652	0.0981603	0.150974
454	CD59__Cardiometabolic_o2csf__NPX	15.7037	-21.9367	1	0.0637817	0.0464133	0.252961	0.175128	0.0982899	0.151396
455	CD5L__Inflammation_II_o2csf__NPX	-27.0543	18.4424	3	0.675694	0.0119066	0.00974063	0.145602	0.0984196	0.15148
456	CD5__Oncology_o2csf__NPX	-30.956	-7.24822	16	0.538296	0.109014	0.286364	0.253096	0.0990679	0.15148
457	CD63__Neurology_o2csf__NPX	-20.649	-7.86953	6	0.502168	0.135005	0.223777	0.167771	0.0992948	0.151543
458	CD69__Cardiometabolic_o2csf__NPX	-6.94237	-0.1261	11	0.775304	0.508724	0.621739	0.543618	0.0993272	0.151607
459	CD6__Inflammation_o2csf__NPX	-30.6572	-5.36764	16	0.249897	0.183767	0.233263	0.180664	0.0993272	0.15205
460	CD70__Inflammation_o2csf__NPX	-10.5689	-31.7509	7	0.098884	0.0754367	0.0486046	0.0322009	0.0993596	0.15205
461	CD72__Inflammation_II_o2csf__NPX	-15.7074	18.2522	18	0.680899	0.0710929	0.137524	0.0926212	0.0993596	0.152092
462	CD74__Neurology_o2csf__NPX	-4.36259	-3.13363	11	0.804241	0.588588	0.655129	0.564682	0.099392	0.152324
463	CD79B__Inflammation_o2csf__NPX	-35.1588	11.607	12	0.584024	0.106918	0.169808	0.139383	0.0994244	0.152598
464	CD7__Inflammation_II_o2csf__NPX	-18.1355	17.5372	3	0.393271	0.0765308	0.171105	0.163287	0.0994893	0.153484
465	CD80__Cardiometabolic_II_o2csf__NPX	-11.3884	1.93601	6	0.461536	0.0624669	0.112711	0.076067	0.0994893	0.154645
466	CD82__Oncology_II_o2csf__NPX	53.9899	4.83573	2	0.181131	0.0404115	0.0841969	0.017611	0.0994893	0.157261
467	CD83__Inflammation_o2csf__NPX	1.44464	-3.50669	11	0.843618	0.845802	0.867228	0.873935	0.0995217	0.157746
468	CD84__Inflammation_o2csf__NPX	-9.75082	-1.89984	6	0.709906	0.305719	0.423853	0.438922	0.0995541	0.158316
469	CD86__Oncology_II_o2csf__NPX	30.612	0.992655	17	0.611944	0.338966	0.204834	0.165969	0.0995865	0.158337
470	CD8A__Neurology_o2csf__NPX	-17.3265	18.6141	3	0.672603	0.323213	0.289157	0.212861	0.0996189	0.158358
471	CD93__Cardiometabolic_o2csf__NPX	-28.6638	2.43706	12	0.926297	0.46854	0.558905	0.471447	0.0996189	0.15859
472	CD99L2__Neurology_o2csf__NPX	-0.619809	-8.96479	11	0.607553	0.739101	0.645137	0.722876	0.0997486	0.15859
473	CD99__Neurology_o2csf__NPX	-21.8454	10.0625	3	0.770293	0.495387	1	0.905809	0.100624	0.158843
474	CDAN1__Neurology_II_o2csf__NPX	38.7401	30.5226	13	0.00633911	0.153836	0.0087341	0.0187302	0.100851	0.158885
475	CDA__Cardiometabolic_II_o2csf__NPX	-10.464	10.8869	18	0.526624	0.0187783	0.0958912	0.07664	0.10098	0.158906
476	CDC123__Oncology_II_o2csf__NPX	57.2882	-1.46464	2	0.12617	0.0667962	0.0734898	0.0305491	0.101045	0.158906
477	CDC25A__Oncology_II_o2csf__NPX	48.3024	-5.42023	2	0.137543	0.0854676	0.118477	0.0568416	0.10111	0.158906
478	CDC26__Oncology_II_o2csf__NPX	42.5471	-0.319297	2	0.270075	0.112544	0.139627	0.068152	0.102309	0.158906
479	CDC27__Oncology_o2csf__NPX	-35.4031	-27.8107	9	0.0963729	0.0435777	0.103169	0.091913	0.102374	0.158906
480	CDC37__Oncology_o2csf__NPX	-36.278	-20.1144	9	0.204835	0.0749398	0.0345198	0.0525421	0.102407	0.158927
481	CDC42BPB__Oncology_II_o2csf__NPX	47.8982	0.426396	2	0.19221	0.0595916	0.0597386	0.0254286	0.102439	0.159159
482	CDCP1__Neurology_o2csf__NPX	3.63708	-16.3391	1	0.730285	0.541927	0.494567	0.475451	0.102471	0.159455
483	CDH15__Neurology_o2csf__NPX	-3.17498	-16.6105	1	0.766796	0.663071	0.535482	0.578625	0.10312	0.159476
484	CDH17__Cardiometabolic_o2csf__NPX	-31.5944	14.6218	3	0.275458	0.11405	0.108702	0.0651118	0.103606	0.159476
485	CDH1__Cardiometabolic_o2csf__NPX	-29.4545	5.85666	12	0.659658	0.0707538	0.128477	0.0480869	0.103606	0.159518
486	CDH22__Oncology_II_o2csf__NPX	30.2203	3.22667	17	0.766656	0.596013	0.457307	0.467087	0.103638	0.159729
487	CDH23__Neurology_II_o2csf__NPX	38.1241	30.6104	13	0.292358	0.122746	0.106857	0.0985048	0.103736	0.15975
488	CDH2__Cardiometabolic_o2csf__NPX	1.45102	-11.7903	11	0.864523	0.79642	0.723332	0.760225	0.1038	0.15975
489	CDH3__Neurology_o2csf__NPX	-22.9295	-2.43665	6	0.686787	0.251202	0.259538	0.246386	0.103898	0.160046
490	CDH4__Neurology_II_o2csf__NPX	24.7428	17.2775	5	0.108631	0.101957	0.0111016	0.0612843	0.10393	0.160889
491	CDH5__Cardiometabolic_o2csf__NPX	-34.1563	3.09217	12	0.69594	0.243561	0.168626	0.102246	0.10393	0.162071
492	CDH6__Cardiometabolic_o2csf__NPX	1.16445	-10.2137	11	0.828553	0.80016	0.744734	0.776046	0.104027	0.16456
493	CDHR1__Neurology_o2csf__NPX	-30.4458	-32.8213	19	0.325647	0.226762	0.119753	0.0350562	0.104027	0.165447
494	CDHR2__Oncology_o2csf__NPX	-39.3522	-23.9579	9	0.189528	0.0607413	0.091473	0.0872502	0.104157	0.165489
495	CDHR5__Cardiometabolic_o2csf__NPX	-26.04	17.9714	3	0.40215	0.0383876	0.029017	0.0786575	0.10487	0.165742
496	CDK1__Oncology_II_o2csf__NPX	43.1417	-1.13993	2	0.178283	0.113875	0.0350767	0.0322143	0.105162	0.166016
497	CDK5RAP3__Neurology_II_o2csf__NPX	14.9367	9.83976	14	0.037205	0.144953	0.0452486	0.0222294	0.105227	0.16629
498	CDKL5__Neurology_II_o2csf__NPX	26.0343	19.3468	5	0.0525596	0.100863	0.00163309	0.017953	0.105227	0.16629
499	CDKN1A__Oncology_o2csf__NPX	-38.6642	-21.7761	9	0.0916239	0.0213921	0.0216782	0.0127135	0.105291	0.166312
500	CDKN2D__Oncology_o2csf__NPX	-41.0451	-23.6825	9	0.138342	0.0125183	0.0449044	0.00407095	0.105324	0.166375
501	CDNF__Oncology_o2csf__NPX	-27.5675	-14.5706	16	0.926346	0.416034	0.429825	0.3563	0.105324	0.166565
502	CDON__Inflammation_o2csf__NPX	-10.3726	-9.81918	4	0.902161	0.694979	0.644856	0.647756	0.105324	0.166586
503	CDSN__Inflammation_o2csf__NPX	-24.3911	7.5608	12	0.273346	0.014508	0.119213	0.0618609	0.105389	0.166607
504	CEACAM16__Oncology_II_o2csf__NPX	31.9541	4.90041	17	0.67516	0.379945	0.267216	0.213421	0.105421	0.16686
505	CEACAM18__Oncology_II_o2csf__NPX	49.6103	5.36285	2	0.140473	0.0503422	0.0353133	0.0362013	0.105421	0.166881
506	CEACAM19__Oncology_II_o2csf__NPX	34.2806	1.16058	17	0.238608	0.0741766	0.0702839	0.0500399	0.105648	0.167725
507	CEACAM1__Oncology_o2csf__NPX	-25.2478	17.7725	3	0.691903	0.0913431	0.150046	0.0885005	0.105713	0.168084
508	CEACAM20__Oncology_II_o2csf__NPX	51.3169	4.75559	2	0.082903	0.0521802	0.0933777	0.0747291	0.106685	0.168316
509	CEACAM21__Inflammation_o2csf__NPX	-10.3377	-16.2059	4	0.26462	0.123426	0.158438	0.115096	0.106718	0.168653
510	CEACAM3__Oncology_o2csf__NPX	-42.9366	-29.4641	9	0.0720959	0.0429157	0.080731	0.1077	0.106815	0.16916
511	CEACAM5__Oncology_o2csf__NPX	-35.4785	-26.7094	9	0.0465006	0.0309271	0.0646749	0.0675089	0.10688	0.169434
512	CEACAM6__Cardiometabolic_II_o2csf__NPX	-20.9184	29.5474	20	0.398993	0.0332603	0.0158932	0.0146422	0.107009	0.173126
513	CEACAM8__Cardiometabolic_o2csf__NPX	-42.7035	-11.9825	9	0.178797	0.170977	0.0722704	0.023471	0.108014	0.173147
514	CEBPA__Inflammation_II_o2csf__NPX	7.46916	32.784	10	0.0494451	0.0284662	0.0172002	0.0407159	0.108047	0.1734
515	CEBPB__Cardiometabolic_o2csf__NPX	-0.0712032	-38.4095	7	0.0623092	0.0699676	0.0207137	0.0186811	0.108273	0.173506
516	CELA2A__Cardiometabolic_II_o2csf__NPX	-35.9468	19.4024	3	0.460202	0.0558786	0.0173386	0.0974426	0.108306	0.173717
517	CELA3A__Cardiometabolic_o2csf__NPX	-36.0705	18.2768	3	0.493345	0.00531197	0.0829637	0.0310494	0.108306	0.173717
518	CELSR2__Inflammation_II_o2csf__NPX	-9.70085	27.1197	20	0.797804	0.601111	0.49601	0.548596	0.108403	0.173717
519	CEMIP2__Inflammation_II_o2csf__NPX	-4.18786	3.6851	18	0.193582	0.0757142	0.168813	0.174852	0.108468	0.173949
520	CEND1__Neurology_II_o2csf__NPX	24.7066	2.16902	17	0.710401	0.555064	0.714122	0.774636	0.108533	0.174244
521	CENPF__Oncology_II_o2csf__NPX	50.643	3.63881	2	0.0935479	0.0186814	0.0141436	0.0330151	0.108598	0.174265
522	CENPJ__Oncology_II_o2csf__NPX	59.0776	-0.317105	2	0.0501067	0.060644	0	0.0224202	0.109051	0.174286
523	CEP112__Cardiometabolic_II_o2csf__NPX	14.5474	28.0469	15	0.104526	0.0855645	0.0776606	0.106446	0.109732	0.174307
524	CEP152__Oncology_II_o2csf__NPX	50.1926	-3.60398	2	0.0830372	0.0351991	0.0295065	0.0137135	0.109829	0.17454
525	CEP164__Inflammation_o2csf__NPX	-10.5457	-33.917	7	0.115654	0.109967	0.0997653	0.039399	0.109862	0.17454
526	CEP170__Cardiometabolic_II_o2csf__NPX	-4.09007	24.5503	20	0.672322	0.334152	0.384656	0.369561	0.110089	0.17454
527	CEP20__Oncology_o2csf__NPX	-40.461	-25.1555	9	0.0115636	0.0772826	0.104112	0.139118	0.110413	0.17454
528	CEP290__Oncology_II_o2csf__NPX	48.3942	6.10654	2	0.0564496	0.00179398	0.0140088	0.016297	0.111256	0.174561
529	CEP350__Oncology_II_o2csf__NPX	42.593	-3.19951	2	0.0962799	0.00996601	0.00413871	0.0385378	0.111288	0.174582
530	CEP43__Cardiometabolic_o2csf__NPX	-3.07824	-38.7312	7	0.112897	0.0777371	0.0474911	0.0204437	0.111288	0.174603
531	CEP85__Oncology_o2csf__NPX	-40.8596	-26.731	9	0.0924404	0.0363884	0.0456514	0.0337024	0.11132	0.175658
532	CERT__Neurology_o2csf__NPX	-30.9901	-22.2759	19	0.112396	0.0436038	0.0310088	0.0605939	0.11132	0.175974
533	CES1__Cardiometabolic_o2csf__NPX	-35.2323	2.15784	12	0.498563	0.119247	0.113863	0.0960215	0.111353	0.179118
534	CES2__Oncology_o2csf__NPX	-29.9064	-15.4352	16	0.379593	0.143677	0.0706233	0.0167093	0.111353	0.180489
535	CES3__Oncology_o2csf__NPX	-39.0906	-23.766	9	0.118687	0.0407948	0.0033627	0.0652097	0.111418	0.180827
536	CETN2__Neurology_o2csf__NPX	-28.0762	-27.1989	19	0.0852829	0.151741	0.00441303	0.00919694	0.11145	0.18108
537	CETN3__Oncology_II_o2csf__NPX	46.5184	2.1495	2	0.297244	0.00842324	0.124211	0.0487278	0.112714	0.181101
538	CFB__Inflammation_II_o2csf__NPX	-27.7102	19.6067	3	0.759623	0.0488877	0.0717957	0.0259311	0.112747	0.181333
539	CFC1__Oncology_o2csf__NPX	-23.5376	-11.8768	16	0.910865	0.468866	0.543699	0.504831	0.112811	0.181396
540	CFD__Inflammation_II_o2csf__NPX	-26.1937	10.1981	12	0.867262	0.125759	0.241761	0.0686913	0.112941	0.181438
541	CFHR2__Inflammation_II_o2csf__NPX	-24.8316	18.9111	3	0.640154	0.0609048	0.0768285	0.00685923	0.114043	0.181713
542	CFHR4__Inflammation_II_o2csf__NPX	-25.2669	18.5564	3	0.58378	0.0375958	0.00393715	0.0695443	0.114076	0.181903
543	CFHR5__Inflammation_II_o2csf__NPX	-24.5152	19.1742	3	0.793591	0.109341	0.125064	0.0819448	0.114173	0.181966
544	CFH__Inflammation_II_o2csf__NPX	-19.7279	19.4699	3	0.914053	0.274179	0.336105	0.205706	0.114173	0.182198
545	CFI__Inflammation_II_o2csf__NPX	-25.9773	19.4425	3	0.832032	0.117684	0.140307	0.0291735	0.114335	0.182219
546	CFP__Inflammation_II_o2csf__NPX	-26.9998	18.8507	3	0.722619	0.0244085	0.061086	0.0794047	0.114367	0.18224
547	CGA__Neurology_o2csf__NPX	-15.1382	-0.683435	6	0.522271	0.112462	0.217121	0.149179	0.114562	0.182472
548	CGB3_CGB5_CGB8__Inflammation_II_o2csf__NPX	-5.89504	21.927	20	0.532932	0.350672	0.233292	0.202316	0.115113	0.182514
549	CGN__Neurology_II_o2csf__NPX	21.1353	-8.27773	8	0.154548	0.0758916	0.099409	0.0889973	0.115567	0.182514
550	CGREF1__Cardiometabolic_o2csf__NPX	-0.696729	-11.6447	11	0.75715	0.678813	0.639982	0.674915	0.115631	0.182578
551	CHAC2__Oncology_o2csf__NPX	-36.1611	-26.827	9	0.107616	0.00810606	0.0360046	0.0374012	0.115631	0.183633
552	CHAD__Inflammation_II_o2csf__NPX	-9.10808	29.2469	20	0.540393	0.547555	0.474709	0.617663	0.115696	0.183717
553	CHCHD10__Neurology_II_o2csf__NPX	26.4983	2.69692	17	0.807909	0.495074	0.569187	0.649403	0.115858	0.184561
554	CHCHD6__Oncology_II_o2csf__NPX	32.9157	2.8392	17	0.712521	0.357605	0.336567	0.279665	0.115891	0.187662
555	CHEK2__Cardiometabolic_o2csf__NPX	1.41323	-37.2122	7	0.0367726	0.0348513	0.0128311	0.0790651	0.115956	0.18819
556	CHGA__Cardiometabolic_II_o2csf__NPX	-13.8638	31.8118	20	0.367504	0.241781	0.218801	0.233553	0.116734	0.188211
557	CHGB__Neurology_o2csf__NPX	6.0949	-7.61054	11	0.357337	0.435263	0.211583	0.234736	0.117025	0.188443
558	CHI3L1__Cardiometabolic_o2csf__NPX	-9.5707	-0.0192368	6	0.794424	0.450631	0.709153	0.59939	0.117025	0.188759
559	CHIT1__Cardiometabolic_o2csf__NPX	-18.5166	6.44821	6	0.327404	0.00839969	0.213363	0.137299	0.11709	0.188844
560	CHL1__Cardiometabolic_o2csf__NPX	0.709289	-5.96618	11	0.880693	0.877171	0.802474	0.816561	0.117123	0.189055
561	CHMP1A__Neurology_o2csf__NPX	-24.337	-24.5123	19	0.126265	0.0155484	0.0757503	0.0572515	0.117187	0.189076
562	CHMP6__Cardiometabolic_II_o2csf__NPX	-7.05624	16.1928	18	0.29196	0.24307	0.154519	0.161302	0.11722	0.189371
563	CHM__Neurology_II_o2csf__NPX	5.50329	-4.33615	11	0.253177	0.194058	0.14426	0.140766	0.117252	0.189624
564	CHP1__Neurology_II_o2csf__NPX	23.5662	19.0577	5	0.0266139	0.0123335	0.0540776	0.0599279	0.117285	0.189645
565	CHRDL1__Inflammation_o2csf__NPX	-16.7303	-5.60171	6	0.894002	0.469924	0.555892	0.548276	0.118516	0.18992
566	CHRDL2__Cardiometabolic_o2csf__NPX	-11.6206	-8.98119	4	0.859831	0.465188	0.538162	0.539466	0.118581	0.189983
567	CHRM1__Neurology_II_o2csf__NPX	21.0983	-9.22691	8	0.063825	0.029061	0.0917249	0.0622009	0.118678	0.190194
568	CIAPIN1__Oncology_o2csf__NPX	-32.1886	-15.7414	16	0.871314	0.285122	0.445791	0.355131	0.119975	0.190194
569	CILP__Cardiometabolic_II_o2csf__NPX	-20.6951	25.2365	3	0.751389	0.223504	0.0792404	0.0117467	0.12004	0.190236
570	CINP__Oncology_II_o2csf__NPX	50.9225	9.1904	2	0.114096	0.00812908	0.0731235	0.048732	0.120234	0.190785
571	CIRBP__Oncology_II_o2csf__NPX	43.9266	0.0612206	2	0.296596	0.0368537	0.118866	0.095431	0.121401	0.190785
572	CIT__Neurology_II_o2csf__NPX	21.3968	0.392544	17	0.209143	0.127871	0.110477	0.131432	0.121434	0.190827
573	CKAP4__Inflammation_o2csf__NPX	-7.02489	-9.91399	4	0.899784	0.657769	0.664783	0.684893	0.121563	0.191354
574	CKB__Cardiometabolic_II_o2csf__NPX	-14.5894	29.3687	20	0.5941	0.14894	0.253618	0.198007	0.122276	0.193907
575	CKMT1A_CKMT1B__Inflammation_o2csf__NPX	3.04927	-1.22207	11	0.491668	0.529435	0.623467	0.686247	0.1226	0.195342
576	CLASP1__Oncology_II_o2csf__NPX	48.7792	-2.88595	2	0.0159542	0.0438965	0.0677534	0.0044435	0.123022	0.195637
577	CLC__Cardiometabolic_o2csf__NPX	-15.5566	7.86644	6	0.346548	0.0125632	0.126292	0.122075	0.123022	0.19589
578	CLEC10A__Neurology_o2csf__NPX	-33.5065	-18.798	9	0.317401	0.0713433	0.100203	0.11425	0.123054	0.196755
579	CLEC11A__Neurology_o2csf__NPX	-19.7437	-2.91383	6	0.737268	0.383537	0.376397	0.320735	0.123054	0.196987
580	CLEC12A__Inflammation_II_o2csf__NPX	7.15488	31.859	10	0.195318	0.0454611	0.00534421	0.028173	0.123249	0.197008
581	CLEC14A__Neurology_o2csf__NPX	-7.79399	-4.33924	11	0.926773	0.647211	0.727802	0.746201	0.124383	0.197051
582	CLEC1A__Cardiometabolic_o2csf__NPX	-26.702	-8.81106	16	0.701287	0.272036	0.237337	0.17471	0.12448	0.197262
583	CLEC1B__Neurology_o2csf__NPX	-33.86	-12.1641	16	0.396159	0.0110666	0.0666725	0.0301651	0.124578	0.197325
584	CLEC2L__Neurology_II_o2csf__NPX	16.6803	-5.08403	8	0.251136	0.140541	0.150515	0.0969816	0.125745	0.197916
585	CLEC3B__Inflammation_II_o2csf__NPX	-16.811	20.8668	20	0.914494	0.470514	0.384058	0.310228	0.125939	0.198232
586	CLEC4A__Inflammation_o2csf__NPX	-12.6313	-4.8791	6	0.450266	0.165317	0.306222	0.217254	0.126944	0.198464
587	CLEC4C__Inflammation_o2csf__NPX	-12.3297	-26.7319	7	0.170256	0.0557785	0.0958839	0.138388	0.127365	0.199013
588	CLEC4D__Inflammation_o2csf__NPX	-27.2187	11.7002	3	0.277095	0.122333	0.0191336	0.0353852	0.12743	0.199835
589	CLEC4G__Inflammation_o2csf__NPX	-16.9877	-32.7108	7	0.0931144	0.101942	0.0627625	0.0292795	0.12743	0.202135
590	CLEC4M__Cardiometabolic_II_o2csf__NPX	-16.6615	25.918	20	0.891592	0.337314	0.379002	0.342247	0.128629	0.203928
591	CLEC5A__Cardiometabolic_o2csf__NPX	-8.38692	1.45493	6	0.627261	0.318659	0.384024	0.311469	0.128889	0.204435
592	CLEC6A__Oncology_o2csf__NPX	-34.1569	-28.999	19	0.164047	0.0112236	0.0400485	0.0861471	0.128954	0.204709
593	CLEC7A__Inflammation_o2csf__NPX	-8.06307	-0.792563	11	0.593473	0.276858	0.418493	0.340874	0.13025	0.20473
594	CLGN__Neurology_II_o2csf__NPX	17.4237	-0.0322347	8	0.741849	0.447473	0.441712	0.505565	0.130542	0.20473
595	CLIC5__Neurology_II_o2csf__NPX	17.6956	-8.50983	8	0.137965	0.0576487	0.0685278	0.193702	0.131806	0.205637
596	CLINT1__Oncology_II_o2csf__NPX	46.5158	-3.43687	2	0.147802	0.0388291	0.0584125	0.0470526	0.133524	0.206987
597	CLIP2__Inflammation_o2csf__NPX	-13.6622	-24.0198	7	0.0172875	0.02405	0.0817627	0.104841	0.133654	0.207262
598	CLMP__Oncology_o2csf__NPX	3.01779	-25.4138	1	0.740895	0.594903	0.452734	0.48012	0.134302	0.209857
599	CLNS1A__Neurology_II_o2csf__NPX	19.8522	-6.81724	8	0.0171882	0.0277406	0.0282512	0.0365214	0.134659	0.211334
600	CLPP__Neurology_o2csf__NPX	-24.1361	-24.9025	19	0.342467	0.130571	0.0682479	0.0334375	0.135274	0.211566
601	CLPS__Neurology_o2csf__NPX	-21.3653	-3.42923	6	0.84127	0.343552	0.463141	0.414731	0.136052	0.21184
602	CLSPN__Neurology_o2csf__NPX	-27.6881	-31.4119	19	0.0627247	0.0951315	0.0325667	0.00477942	0.137576	0.21222
603	CLSTN1__Neurology_o2csf__NPX	5.69122	-5.82422	11	0.430976	0.433616	0.407108	0.454556	0.140396	0.213
604	CLSTN2__Inflammation_o2csf__NPX	-2.20219	-10.011	11	0.877165	0.708611	0.701363	0.775647	0.140979	0.213401
605	CLSTN3__Neurology_II_o2csf__NPX	23.6129	5.00212	17	0.733254	0.547792	0.493623	0.589539	0.143443	0.213844
606	CLTA__Cardiometabolic_o2csf__NPX	-0.904832	-37.16	7	0.266808	0.14752	0.183766	0.149465	0.144804	0.213865
607	CLUL1__Cardiometabolic_o2csf__NPX	-21.6735	0.00750389	6	0.719439	0.374599	0.396509	0.315346	0.146522	0.214351
608	CLU__Inflammation_II_o2csf__NPX	-17.7225	20.5037	3	0.933589	0.4244	0.375707	0.308719	0.146652	0.218401
609	CMC1__Cardiometabolic_II_o2csf__NPX	11.9736	19.3741	14	0.0762221	0.0598088	0.0246689	0.0638737	0.147462	0.218654
610	CMIP__Oncology_II_o2csf__NPX	54.7845	1.87445	2	0.196656	0.0532977	0.060937	0.0128012	0.147981	0.219308
611	CNDP1__Cardiometabolic_o2csf__NPX	-2.66711	-5.28223	11	0.779122	0.71165	0.674751	0.646664	0.148564	0.22011
612	CNGB3__Neurology_II_o2csf__NPX	25.5998	4.6543	17	0.334958	0.184588	0.109462	0.0318952	0.150347	0.222093
613	CNPY2__Cardiometabolic_o2csf__NPX	-7.8764	-11.4196	4	0.444205	0.143119	0.283727	0.197092	0.150898	0.222114
614	CNPY4__Oncology_o2csf__NPX	-26.7677	-14.7893	16	0.935114	0.59798	0.557463	0.518265	0.151708	0.227515
615	CNP__Cardiometabolic_II_o2csf__NPX	-18.1222	25.7163	20	0.421352	0.280959	0.0668999	0.160811	0.151968	0.22914
616	CNST__Cardiometabolic_o2csf__NPX	-35.6626	-3.30931	12	0.100431	0.0089432	0.114971	0.0434944	0.152097	0.2326
617	CNTF__Neurology_II_o2csf__NPX	27.5924	25.6384	5	0.0493909	0.0743502	0.0570232	0.0129472	0.15375	0.234119
618	CNTN1__Cardiometabolic_o2csf__NPX	-4.93514	-8.13456	11	0.908945	0.667212	0.726473	0.704949	0.155079	0.234351
619	CNTN2__Oncology_o2csf__NPX	5.13207	-27.6248	1	0.0175164	0.0214486	0.0435752	0.0701297	0.155436	0.235764
620	CNTN3__Neurology_o2csf__NPX	1.17675	-5.95804	11	0.82426	0.840145	0.785306	0.812258	0.155468	0.236334
621	CNTN4__Neurology_o2csf__NPX	2.28208	-8.61094	11	0.851695	0.809282	0.755566	0.810832	0.159261	0.238592
622	CNTN5__Neurology_o2csf__NPX	2.77519	-6.07122	11	0.822102	0.943049	0.802315	0.838996	0.161303	0.241208
623	CNTNAP2__Inflammation_o2csf__NPX	3.84381	-12.8974	1	0.7511	0.939651	0.723285	0.809122	0.162664	0.249372
624	CNTNAP4__Neurology_II_o2csf__NPX	17.8746	-0.397779	8	0.476429	0.310456	0.3148	0.372783	0.16879	0.251735
625	COCH__Cardiometabolic_II_o2csf__NPX	-12.5454	32.4253	20	0.302055	0.0422942	0.440829	0.396051	0.170768	0.253128
626	COL15A1__Cardiometabolic_II_o2csf__NPX	-14.9359	30.5008	20	0.633011	0.132968	0.238325	0.11344	0.174722	0.253128
627	COL18A1__Cardiometabolic_o2csf__NPX	-21.8159	-0.638806	6	0.936949	0.524465	0.645013	0.603061	0.174982	0.258613
628	COL1A1__Cardiometabolic_o2csf__NPX	-23.6279	1.40099	6	0.884722	0.282192	0.455808	0.364678	0.175857	0.261968
629	COL24A1__Oncology_II_o2csf__NPX	30.9123	-1.25854	17	0.240461	0.272202	0.198704	0.141875	0.183669	0.264858
630	COL28A1__Neurology_II_o2csf__NPX	-22.3202	22.4058	3	0.607828	0.0135177	0.0497212	0.0611343	0.18772	0.265364
631	COL2A1__Cardiometabolic_II_o2csf__NPX	-12.465	24.2632	20	0.770528	0.508994	0.343256	0.384571	0.194981	0.266082
632	COL3A1__Cardiometabolic_II_o2csf__NPX	-15.4068	30.58	20	0.628109	0.207012	0.271918	0.253597	0.204025	0.267158
633	COL4A1__Cardiometabolic_o2csf__NPX	-4.48768	-0.986398	11	0.811112	0.56145	0.619501	0.64004	0.214203	0.280175
634	COL4A4__Oncology_II_o2csf__NPX	51.4835	-1.04394	2	0.0698257	0.0125159	0.105606	0.0626412	0.216893	0.280765
635	COL5A1__Inflammation_II_o2csf__NPX	-11.8663	27.7623	20	0.740817	0.257472	0.283854	0.246635	0.241139	0.340682
636	COL6A3__Cardiometabolic_o2csf__NPX	-23.8689	2.98365	12	0.956468	0.364049	0.612547	0.531347	0.0171889	0.105108
637	COL9A1__Inflammation_o2csf__NPX	-9.09425	-24.7876	7	0.178367	0.0639112	0.0409775	0.0553146	0.0183713	0.10939
638	COL9A2__Oncology_II_o2csf__NPX	52.8632	0.697303	2	0.216773	0.0236589	0.0660705	0.0125905	0.0218661	0.111627
639	COLEC12__Inflammation_o2csf__NPX	-0.183854	-9.6201	11	0.646521	0.509503	0.446845	0.472296	0.0337107	0.112196
640	COMMD1__Cardiometabolic_II_o2csf__NPX	1.00292	18.7204	14	0.124796	0.101607	0.0372952	0.0589767	0.0378359	0.112872
641	COMMD9__Oncology_II_o2csf__NPX	54.7196	0.0787441	2	0.175597	0.0376067	0.0567092	0.00574986	0.03979	0.113631
642	COMP__Cardiometabolic_o2csf__NPX	-19.9208	4.62764	6	0.773376	0.103407	0.350931	0.311275	0.0420815	0.113694
643	COMT__Cardiometabolic_o2csf__NPX	-12.5915	8.80271	18	0.311525	0.00236156	0.115622	0.110114	0.0433345	0.120783
644	COPB2__Cardiometabolic_II_o2csf__NPX	14.7515	22.8366	15	0.0513306	0.09458	0.040674	0.00883011	0.0460629	0.121901
645	COPE__Neurology_o2csf__NPX	-32.3579	-34.7753	19	0.14971	0.100878	0.0184354	0.0374188	0.0468581	0.126395
646	COQ7__Cardiometabolic_II_o2csf__NPX	-14.4022	24.4872	20	0.348733	0.197705	0.104029	0.116645	0.0471014	0.127619
647	CORO1A__Cardiometabolic_o2csf__NPX	-35.8167	0.697393	12	0.331604	0.192098	0.12446	0.0661166	0.049024	0.128146
648	CORO6__Neurology_II_o2csf__NPX	26.0434	20.1916	5	0.0184843	0.0516176	0.00204512	0.0426706	0.0491313	0.134159
649	COX5B__Oncology_o2csf__NPX	-40.6816	-21.6413	9	0.202407	0.080974	0.100404	0.0785931	0.0499282	0.134707
650	COX6B1__Cardiometabolic_II_o2csf__NPX	-5.55002	17.226	18	0.537321	0.245274	0.156902	0.140533	0.0515797	0.134707
651	CPA1__Cardiometabolic_o2csf__NPX	-35.811	19.0074	3	0.647958	0.0847873	0.0853209	0.0565597	0.055875	0.135551
652	CPA2__Neurology_o2csf__NPX	-34.0513	16.9649	3	0.709052	0.0616681	0.298618	0.150688	0.0563118	0.135594
653	CPA4__Inflammation_II_o2csf__NPX	-12.4814	27.1136	20	0.73275	0.233538	0.228279	0.185298	0.0576067	0.135847
654	CPB1__Cardiometabolic_o2csf__NPX	-5.46224	-3.45277	11	0.760327	0.481029	0.699575	0.604624	0.0594143	0.136437
655	CPB2__Inflammation_II_o2csf__NPX	-26.675	20.1531	3	0.753042	0.101038	0.0270582	0.123114	0.0600865	0.13667
656	CPE__Oncology_o2csf__NPX	4.73308	-25.7969	1	0.599754	0.467954	0.273886	0.270147	0.060683	0.136712
657	CPLX2__Oncology_II_o2csf__NPX	26.7858	1.98101	17	0.753283	0.718138	0.583571	0.665665	0.0622472	0.136986
658	CPM__Neurology_o2csf__NPX	2.35128	-15.3431	1	0.693807	0.549073	0.511126	0.466296	0.0625455	0.137281
659	CPOX__Inflammation_II_o2csf__NPX	8.80887	32.2205	10	0.095956	0.0377206	0.0195118	0.0512096	0.0634584	0.1384
660	CPPED1__Neurology_o2csf__NPX	-2.71251	-0.156424	11	0.661978	0.384014	0.531857	0.501964	0.0637278	0.138653
661	CPQ__Cardiometabolic_II_o2csf__NPX	-13.734	32.1377	20	0.293395	0.194008	0.265568	0.289723	0.0638377	0.142682
662	CPTP__Cardiometabolic_II_o2csf__NPX	17.2867	27.1199	15	0.0105327	0.11055	0.0378792	0.0133674	0.0642327	0.142682
663	CPVL__Oncology_o2csf__NPX	3.59451	-20.5274	1	0.199473	0.100803	0.0685994	0.116574	0.0650331	0.142703
664	CPXM1__Oncology_o2csf__NPX	-22.897	-3.61161	6	0.692172	0.216717	0.205869	0.20034	0.0678871	0.142936
665	CPXM2__Cardiometabolic_II_o2csf__NPX	-14.4941	27.9449	20	0.719418	0.160598	0.309743	0.245875	0.0690354	0.143252
666	CR1__Inflammation_II_o2csf__NPX	-20.6996	20.448	3	0.780715	0.0999597	0.175684	0.0520276	0.0694415	0.143252
667	CR2__Cardiometabolic_o2csf__NPX	-32.0746	3.98928	12	0.607772	0.128623	0.117877	0.0335539	0.0695387	0.143273
668	CRACR2A__Oncology_o2csf__NPX	-37.871	-23.0498	9	0.124617	0.125828	0.0112701	0.0048298	0.0698097	0.143526
669	CRADD__Neurology_o2csf__NPX	-30.991	-14.7307	16	0.388656	0.0713933	0.0661138	0.0426677	0.0706337	0.143547
670	CREB3__Oncology_II_o2csf__NPX	53.0653	-3.96095	2	0.0484791	0.102671	0.0672211	0.104959	0.0718213	0.143568
671	CREBZF__Oncology_II_o2csf__NPX	46.6747	-7.90968	2	0.134697	0.085499	0.0343542	0.00519721	0.0745629	0.144096
672	CREG1__Oncology_o2csf__NPX	3.7943	-21.7335	1	0.627933	0.341329	0.266037	0.234872	0.0764429	0.14437
673	CRELD1__Inflammation_II_o2csf__NPX	-8.48338	26.7014	20	0.845948	0.666157	0.591447	0.630526	0.0796689	0.14437
674	CRELD2__Inflammation_o2csf__NPX	4.39099	-8.66411	11	0.768234	0.678829	0.603263	0.597899	0.0814346	0.148969
675	CRHBP__Inflammation_o2csf__NPX	-24.576	-2.48316	6	0.651429	0.0049827	0.154041	0.119295	0.0823659	0.150636
676	CRHR1__Cardiometabolic_o2csf__NPX	7.47057	-7.119	11	0.340579	0.286157	0.283997	0.281778	0.08274	0.151227
677	CRH__Oncology_o2csf__NPX	3.97986	-5.96294	11	0.694904	0.914458	0.73551	0.797776	0.0835849	0.151522
678	CRIM1__Inflammation_o2csf__NPX	-2.20157	-9.82056	11	0.924804	0.819379	0.767415	0.791506	0.0842871	0.151796
679	CRIP2__Neurology_o2csf__NPX	-18.3089	3.72763	6	0.879606	0.243145	0.529959	0.494087	0.0848196	0.151796
680	CRISP2__Oncology_o2csf__NPX	-21.7685	-12.1099	16	0.485175	0.0602919	0.191162	0.131619	0.0850759	0.15205
681	CRISP3__Inflammation_II_o2csf__NPX	-27.5598	21.7934	3	0.684264	0.0846877	0.0657255	0.068121	0.0852617	0.156079
682	CRKL__Inflammation_o2csf__NPX	-14.2279	-13.3355	4	0.951882	0.511264	0.74663	0.713364	0.0861249	0.156396
683	CRLF1__Inflammation_o2csf__NPX	-7.04978	-8.53243	4	0.920253	0.790843	0.755712	0.749599	0.086394	0.157176
684	CRNN__Oncology_o2csf__NPX	-37.1836	-22.7256	9	0.226446	0.0516034	0.135057	0.0900671	0.0883405	0.157197
685	CRTAC1__Cardiometabolic_o2csf__NPX	0.019177	-6.49604	11	0.822959	0.804081	0.751857	0.811476	0.0885657	0.157472
686	CRTAM__Neurology_o2csf__NPX	-33.927	-6.51821	16	0.371875	0.0688297	0.0859583	0.0734543	0.0904133	0.158337
687	CRTAP__Neurology_II_o2csf__NPX	20.541	-9.16906	8	0.0809939	0.0884837	0.0155728	0.0656277	0.0934603	0.1584
688	CRX__Cardiometabolic_o2csf__NPX	1.50653	-38.9927	7	0.0661645	0.00943373	0.0764615	0.0680672	0.0948541	0.158906
689	CRYBB1__Cardiometabolic_II_o2csf__NPX	-10.8439	23.8392	20	0.850088	0.307813	0.632367	0.606826	0.0958265	0.159159
690	CRYBB2__Neurology_II_o2csf__NPX	35.3438	28.868	13	0.234144	0.0438893	0.0475164	0.00211008	0.096021	0.159202
691	CRYGD__Neurology_II_o2csf__NPX	23.5805	2.51646	17	0.598004	0.499023	0.558481	0.600743	0.096183	0.159476
692	CRYM__Neurology_II_o2csf__NPX	26.9387	7.34631	17	0.526396	0.255645	0.249868	0.246498	0.0962803	0.164307
693	CRYZL1__Cardiometabolic_II_o2csf__NPX	-10.3708	22.5505	20	0.623995	0.35514	0.402489	0.463641	0.0964423	0.164582
694	CSDE1__Cardiometabolic_II_o2csf__NPX	13.1895	29.5296	15	0.000350776	0.0162961	0.141832	0.112589	0.096572	0.165046
695	CSF1R__Inflammation_II_o2csf__NPX	-1.1748	-6.97644	11	0.819233	0.574554	0.589176	0.554296	0.096572	0.16513
696	CSF1__Inflammation_o2csf__NPX	-10.944	-6.4604	4	0.97641	0.699475	0.782425	0.773592	0.0978686	0.166269
697	CSF2RA__Neurology_o2csf__NPX	-14.4818	-6.09341	6	0.602893	0.182744	0.294569	0.259259	0.0979334	0.166565
698	CSF2RB__Inflammation_II_o2csf__NPX	1.75775	28.1112	10	0.101512	0.0377184	0.0636041	0.0343437	0.0979658	0.166565
699	CSF2__Cardiometabolic_II_o2csf__NPX	-2.64854	16.1416	18	0.200476	0.0245663	0.0322358	0.0147707	0.0979658	0.166586
700	CSF3R__Inflammation_II_o2csf__NPX	3.66045	29.7224	10	0.160646	0.0628688	0.0183922	0.0480104	0.0979658	0.166586
701	CSF3__Inflammation_o2csf__NPX	-10.8413	-39.1997	7	0.0507211	0.0552306	0.0849925	0.0827837	0.0980955	0.166818
702	CSH1__Inflammation_II_o2csf__NPX	23.267	22.2835	5	0.0167539	0.0351894	0.0314602	0.0465986	0.0981279	0.166902
703	CSNK1D__Inflammation_II_o2csf__NPX	10.7603	30.4995	10	0.029819	0.0432218	0.00811412	0.0351034	0.0990355	0.167155
704	CSNK2A1__Neurology_II_o2csf__NPX	15.2686	11.3285	14	0.00864979	0.0404841	0.0650602	0.00125126	0.0991003	0.167177
705	CSPG4__Cardiometabolic_II_o2csf__NPX	-14.8888	31.2273	20	0.621696	0.270983	0.392203	0.349493	0.0991327	0.167387
706	CSPG5__Neurology_II_o2csf__NPX	24.7166	2.13848	17	0.640969	0.628925	0.585201	0.692973	0.0992948	0.167451
707	CSRP3__Cardiometabolic_II_o2csf__NPX	-7.02577	9.07052	18	0.0730679	0.00350418	0.0490866	0.0464922	0.0993596	0.168042
708	CST1__Inflammation_II_o2csf__NPX	-23.874	4.03846	12	0.490222	0.105461	0.0997887	0.0526823	0.0995541	0.168252
709	CST3__Cardiometabolic_o2csf__NPX	-6.27168	-19.139	4	0.354058	0.131403	0.108837	0.095744	0.0995865	0.172852
710	CST5__Neurology_o2csf__NPX	-4.98917	-17.1323	4	0.527367	0.293981	0.293375	0.276583	0.100915	0.173105
711	CST6__Cardiometabolic_o2csf__NPX	-21.9756	0.995243	6	0.902713	0.373041	0.579913	0.542912	0.10111	0.173147
712	CST7__Inflammation_o2csf__NPX	-29.61	-4.0702	12	0.8008	0.0794736	0.384061	0.317055	0.102212	0.173949
713	CSTB__Cardiometabolic_o2csf__NPX	-15.5961	3.19759	6	0.94965	0.34319	0.746439	0.641587	0.102471	0.173949
714	CTAG1A_CTAG1B__Oncology_II_o2csf__NPX	46.7947	5.37716	2	0.0610364	0.006752	0.0792443	0.0806571	0.103865	0.17397
715	CTBS__Inflammation_II_o2csf__NPX	-10.651	4.24242	6	0.827824	0.439217	0.422095	0.379599	0.10393	0.174265
716	CTF1__Cardiometabolic_o2csf__NPX	-32.7992	-22.7818	9	0.149658	0.103727	0.0450723	0.0792803	0.104967	0.17454
717	CTHRC1__Cardiometabolic_II_o2csf__NPX	-15.9494	26.3473	20	0.786205	0.387173	0.370753	0.385252	0.105877	0.174814
718	CTLA4__Cardiometabolic_II_o2csf__NPX	-20.4314	30.5892	20	0.0677826	0.0506737	0.0141414	0.0190602	0.106426	0.17513
719	CTNNA1__Neurology_II_o2csf__NPX	24.8019	20.1523	5	0.0725921	0.0626787	0.0378509	0.0692382	0.106653	0.175383
720	CTRB1__Neurology_o2csf__NPX	-35.7595	18.9582	3	0.501072	0.142476	0.00418175	0.0825453	0.106685	0.175426
721	CTRC__Inflammation_o2csf__NPX	-35.4737	20.2194	3	0.442313	0.0919732	0.0870944	0.0224457	0.107528	0.177219
722	CTRL__Neurology_II_o2csf__NPX	22.3055	8.55889	17	0.606272	0.37568	0.170067	0.150913	0.108111	0.178274
723	CTSB__Cardiometabolic_o2csf__NPX	-0.171257	-16.6998	1	0.737421	0.394037	0.393268	0.32807	0.108144	0.179983
724	CTSC__Inflammation_o2csf__NPX	-24.0548	-0.233348	6	0.656762	0.245508	0.0715522	0.0349044	0.108144	0.180341
725	CTSD__Cardiometabolic_o2csf__NPX	-1.64842	-16.1051	1	0.699123	0.277858	0.210555	0.143354	0.108273	0.180468
726	CTSE__Inflammation_II_o2csf__NPX	-23.7236	23.4539	3	0.728833	0.103242	0.122317	0.0321098	0.108338	0.180531
727	CTSF__Oncology_o2csf__NPX	-23.182	-3.5076	6	0.845922	0.373767	0.324439	0.255605	0.109278	0.180573
728	CTSH__Cardiometabolic_o2csf__NPX	0.152354	-14.984	1	0.599036	0.296172	0.210966	0.171798	0.109408	0.181375
729	CTSL__Cardiometabolic_o2csf__NPX	-0.0453055	-12.7526	11	0.79326	0.592865	0.622752	0.616695	0.10944	0.181396
730	CTSO__Inflammation_o2csf__NPX	-1.22158	-15.3797	1	0.849368	0.520809	0.465896	0.426829	0.109732	0.18146
731	CTSS__Neurology_o2csf__NPX	-18.9363	-6.07792	6	0.819971	0.394075	0.401801	0.321557	0.109765	0.181649
732	CTSV__Oncology_o2csf__NPX	5.16052	-26.0561	1	0.41008	0.184529	0.112553	0.0896783	0.110964	0.182493
733	CTSZ__Cardiometabolic_o2csf__NPX	-0.0809803	-16.4825	1	0.786656	0.421359	0.338485	0.287993	0.111288	0.182493
734	CUZD1__Neurology_II_o2csf__NPX	19.2413	-9.32864	8	0.133078	0.115087	0.00447355	0.0280219	0.111969	0.182535
735	CWC15__Oncology_II_o2csf__NPX	42.6012	1.82194	2	0.53013	0.166962	0.204089	0.155492	0.112487	0.182535
736	CX3CL1__Neurology_o2csf__NPX	-19.4439	-8.72502	4	0.811401	0.237193	0.418114	0.339467	0.112747	0.182535
737	CXADR__Inflammation_o2csf__NPX	2.06737	-5.8936	11	0.784726	0.832524	0.794904	0.806486	0.113427	0.182789
738	CXCL10__Inflammation_o2csf__NPX	-28.393	-6.10315	16	0.73184	0.160461	0.215678	0.134446	0.113978	0.183379
739	CXCL11__Neurology_o2csf__NPX	-28.7208	-6.09202	16	0.56449	0.109818	0.137908	0.0543328	0.114011	0.1834
740	CXCL12__Inflammation_o2csf__NPX	-11.1846	-35.4528	7	0.0111951	0.212096	0.0372093	0.0620141	0.114043	0.185995
741	CXCL13__Neurology_o2csf__NPX	-26.98	-5.54017	16	0.670689	0.0159573	0.24447	0.206826	0.114173	0.186839
742	CXCL14__Inflammation_o2csf__NPX	-11.4637	-33.8724	7	0.0467082	0.0839901	0.0745002	0.071997	0.114465	0.187093
743	CXCL16__Cardiometabolic_o2csf__NPX	-22.1039	-0.234573	6	0.885879	0.396958	0.594564	0.481236	0.114562	0.187915
744	CXCL17__Inflammation_o2csf__NPX	-26.0575	8.28772	12	0.603721	0.0424317	0.119381	0.04313	0.115307	0.188211
745	CXCL1__Inflammation_o2csf__NPX	-25.4874	-6.3061	16	0.724604	0.0464456	0.272723	0.285647	0.115696	0.188464
746	CXCL3__Inflammation_o2csf__NPX	-24.8736	-5.19134	16	0.589476	0.127879	0.183414	0.2365	0.116993	0.188485
747	CXCL5__Cardiometabolic_o2csf__NPX	-24.3337	-3.64766	6	0.746564	0.215694	0.324715	0.280074	0.117187	0.18878
748	CXCL6__Inflammation_o2csf__NPX	-24.2691	11.9084	3	0.309355	0.0119388	0.0940762	0.0142815	0.118192	0.188801
749	CXCL8__Cardiometabolic_o2csf__NPX	-25.2774	-6.93341	16	0.776414	0.193713	0.268664	0.206615	0.118516	0.188801
750	CXCL8__Inflammation_o2csf__NPX	-25.2815	-6.91075	16	0.816349	0.215344	0.263038	0.197951	0.118646	0.189034
751	CXCL8__Neurology_o2csf__NPX	-25.2599	-6.96466	16	0.799093	0.189715	0.29159	0.242133	0.119813	0.189329
752	CXCL8__Oncology_o2csf__NPX	-25.0421	-7.3983	16	0.805182	0.237676	0.26838	0.218418	0.119845	0.18935
753	CXCL9__Inflammation_o2csf__NPX	-20.072	6.49592	6	0.687657	0.0409521	0.381992	0.203375	0.120364	0.18935
754	CYB5A__Oncology_II_o2csf__NPX	44.0303	9.55256	2	0.0369468	0.0357927	0.0376892	0.0405524	0.120429	0.189371
755	CYB5R2__Oncology_II_o2csf__NPX	27.7195	0.40708	17	0.318975	0.0841832	0.0647585	0.0344156	0.122633	0.189666
756	CYP24A1__Cardiometabolic_II_o2csf__NPX	15.4676	27.5374	15	0.00121734	0.0757046	0.0285599	0.00234673	0.122698	0.18992
757	CYTH3__Oncology_II_o2csf__NPX	48.0407	-0.0884169	2	0.143337	0.0704939	0.153839	0.0898078	0.12286	0.190215
758	CYTL1__Cardiometabolic_II_o2csf__NPX	-15.8686	25.2329	20	0.81482	0.393024	0.392279	0.370901	0.123994	0.190785
759	DAAM1__Inflammation_II_o2csf__NPX	-0.649716	2.83888	11	0.444418	0.328128	0.305054	0.330823	0.125226	0.191333
760	DAB2__Oncology_o2csf__NPX	-37.1782	-24.2258	9	0.207763	0.00156788	0.0248558	0.0461786	0.125907	0.191354
761	DAG1__Inflammation_o2csf__NPX	-11.8928	-6.22698	4	0.943857	0.541919	0.660154	0.563521	0.127106	0.191882
762	DAND5__Inflammation_II_o2csf__NPX	27.6212	25.7847	5	0.00510842	0.0353981	0.0486305	0.0564616	0.128435	0.194814
763	DAPK2__Inflammation_II_o2csf__NPX	10.4645	34.5464	10	0.0026888	0.0212912	0.0436186	0.059362	0.128889	0.195616
764	DAPP1__Inflammation_o2csf__NPX	-3.18802	-24.0465	1	0.20333	0.0810374	0.0613171	0.0426824	0.12897	0.195616
765	DARS1__Neurology_o2csf__NPX	-35.2772	-14.4309	16	0.205525	0.0482708	0.0400395	0.075368	0.12931	0.19589
766	DBH__Inflammation_II_o2csf__NPX	-27.2788	22.523	3	0.525327	0.0749142	0.0310834	0.0403541	0.129732	0.19646
767	DBI__Neurology_o2csf__NPX	-6.69125	-4.00902	11	0.92909	0.644282	0.861173	0.782848	0.129926	0.196481
768	DBN1__Inflammation_II_o2csf__NPX	4.76951	31.0234	10	0.2685	0.136918	0.0861871	0.120959	0.130023	0.196776
769	DBNL__Inflammation_o2csf__NPX	-13.5703	-13.909	4	0.802002	0.381945	0.555211	0.515228	0.130056	0.197072
770	DCBLD2__Oncology_o2csf__NPX	1.04044	-23.0851	1	0.880206	0.754524	0.639069	0.651682	0.130283	0.197325
771	DCC__Neurology_II_o2csf__NPX	17.6638	-0.756275	8	0.699001	0.58587	0.483446	0.548277	0.130996	0.19762
772	DCDC2C__Oncology_II_o2csf__NPX	51.8061	-3.2692	2	0.0293604	0.0767928	0.0961314	0.0317085	0.131774	0.19819
773	DCLRE1C__Oncology_II_o2csf__NPX	49.1255	-8.45241	2	0.0933608	0.0674652	0.0238462	0.0493904	0.131774	0.198422
774	DCN__Cardiometabolic_o2csf__NPX	-5.91802	-19.1423	4	0.183776	0.29194	0.194195	0.17037	0.132649	0.202409
775	DCTD__Inflammation_II_o2csf__NPX	-12.1971	13.4261	18	0.687339	0.229319	0.122247	0.0556535	0.132811	0.202747
776	DCTN1__Oncology_o2csf__NPX	-35.7464	-23.7488	9	0.228039	0.135053	0.077989	0.0287976	0.133038	0.203865
777	DCTN2__Oncology_o2csf__NPX	-39.5423	-22.4928	9	0.250921	0.0445371	0.0903328	0.0790117	0.133362	0.204224
778	DCTN6__Neurology_o2csf__NPX	-31.582	-33.2357	19	0.0972983	0.0896804	0.016628	0.0286599	0.133828	0.20473
779	DCTPP1__Cardiometabolic_o2csf__NPX	-15.4877	5.61264	6	0.838397	0.24269	0.482217	0.391999	0.134851	0.205595
780	DCUN1D1__Neurology_II_o2csf__NPX	24.4529	21.3925	5	0.138216	0.0549133	0.0168618	0.0524376	0.136182	0.20589
781	DCUN1D2__Oncology_II_o2csf__NPX	45.3398	-6.3849	2	0.0601596	0.0136638	0.0867872	0.0333873	0.136344	0.208802
782	DCXR__Oncology_o2csf__NPX	-34.8552	-23.6252	9	0.28521	0.0144477	0.0108377	0.0228253	0.138743	0.211566
783	DDA1__Cardiometabolic_II_o2csf__NPX	16.907	29.3242	15	0.0885483	0.0310914	0.0143471	0.006968	0.138872	0.212388
784	DDAH1__Oncology_o2csf__NPX	2.18486	-23.6284	1	0.763457	0.737694	0.683727	0.693112	0.139067	0.212705
785	DDC__Cardiometabolic_o2csf__NPX	-25.9461	14.5117	3	0.59222	0.0427105	0.0402215	0.109138	0.14053	0.213296
786	DDHD2__Neurology_II_o2csf__NPX	13.7395	8.68013	14	0.0442152	0.0855239	0.0420642	0.0620252	0.14072	0.219477
787	DDI2__Inflammation_II_o2csf__NPX	-7.4218	12.7273	18	0.537584	0.143892	0.139854	0.227207	0.140752	0.219519
788	DDR1__Neurology_o2csf__NPX	2.22306	-15.3835	1	0.762988	0.571618	0.536833	0.489075	0.141362	0.219857
789	DDT__Cardiometabolic_II_o2csf__NPX	-17.9353	30.3121	20	0.684082	0.361582	0.371408	0.337205	0.143702	0.22011
790	DDX1__Oncology_II_o2csf__NPX	48.3864	3.2264	2	0.0826596	0.0516029	0.0104369	0.067926	0.14448	0.220131
791	DDX25__Neurology_II_o2csf__NPX	20.8502	-9.01511	8	0.155714	0.0682438	0.113481	0.110811	0.145096	0.220131
792	DDX39A__Inflammation_II_o2csf__NPX	3.537	34.3254	10	0.102869	0.0203347	0.0203095	0.00676855	0.146328	0.220659
793	DDX4__Inflammation_II_o2csf__NPX	7.24278	31.2677	10	0.0680714	0.010184	0.0160325	0.000401354	0.146587	0.22068
794	DDX53__Neurology_II_o2csf__NPX	18.8368	15.4737	5	0.0132895	0.0514755	0.0625541	0.0522694	0.147592	0.220954
795	DDX58__Oncology_o2csf__NPX	-31.198	-24.1529	19	0.262028	0.0373748	0.0118152	0.0410542	0.150541	0.222093
796	DECR1__Inflammation_o2csf__NPX	-8.01937	-30.1314	7	0.0445153	0.00616152	0.0600716	0.0806483	0.150639	0.22549
797	DEFA1_DEFA1B__Cardiometabolic_o2csf__NPX	-29.261	7.05916	12	0.408368	0.0921626	0.0418216	0.0272631	0.156149	0.225828
798	DEFB103A_DEFB103B__Inflammation_II_o2csf__NPX	2.06555	11.3855	14	0.128932	0.11627	0.0550632	0.0636009	0.163928	0.227473
799	DEFB104A_DEFB104B__Neurology_II_o2csf__NPX	27.3716	21.6014	5	0.0254969	0.0331989	0.00788029	0.0392026	0.164641	0.228064
800	DEFB116__Neurology_II_o2csf__NPX	24.3948	19.8714	5	0.0575466	0.0502622	0.0775822	0.0333562	0.165574	0.228739
801	DEFB118__Neurology_II_o2csf__NPX	21.6953	19.2051	5	0.0185964	0.0332415	0.0143814	0.0245497	0.174139	0.230912
802	DEFB4A_DEFB4B__Oncology_o2csf__NPX	-42.7411	-21.6503	9	0.01028	0.112325	0.0553047	0.0391532	0.174949	0.233233
803	DENND2B__Cardiometabolic_II_o2csf__NPX	18.6332	28.3523	15	0.0440879	0.102038	0.0578248	0.104645	0.182858	0.233233
804	DENR__Inflammation_II_o2csf__NPX	7.81829	31.0147	10	0.0883944	0.084832	0.153255	0.139564	0.187299	0.235596
805	DFFA__Inflammation_o2csf__NPX	-15.0953	-13.1761	4	0.841848	0.407117	0.529281	0.508804	0.193717	0.23741
806	DGCR6__Neurology_II_o2csf__NPX	29.4767	21.4507	5	0.0679053	0.105025	0.0308023	0.0404446	0.196326	0.241988
807	DGKA__Inflammation_II_o2csf__NPX	6.00933	31.5439	10	0.109376	0.0356857	0.135708	0.065716	0.200758	0.243739
808	DGKZ__Inflammation_o2csf__NPX	-12.6552	-35.4835	7	0.00860998	0.191942	0.0650059	0.0754103	0.209503	0.248317
809	DHODH__Cardiometabolic_II_o2csf__NPX	21.0879	29.0081	15	0.0613129	0.0224516	0.00796452	0.0566517	0.217898	0.250596
810	DHPS__Oncology_II_o2csf__NPX	52.0487	0.253558	2	0.127439	0.104913	0.0682433	0.0128684	0.219032	0.251123
811	DHRS4L2__Neurology_II_o2csf__NPX	39.2701	30.5991	13	0.0672549	0.0167576	0.0110342	0.0983076	0.228141	0.252558
812	DIABLO__Cardiometabolic_o2csf__NPX	-13.8687	6.11709	6	0.414927	0.12598	0.193102	0.175379	0.228562	0.257685
813	DIPK1C__Neurology_II_o2csf__NPX	20.8119	8.69739	17	0.696	0.303056	0.297317	0.308586	0.239064	0.261946
814	DIPK2B__Inflammation_II_o2csf__NPX	-15.9819	21.1008	20	0.946815	0.545957	0.425868	0.394775	0.243699	0.285934
815	DKK1__Neurology_o2csf__NPX	-5.41535	-9.49711	11	0.909313	0.712942	0.76098	0.782197	0.299808	0.29642
816	DKK3__Cardiometabolic_o2csf__NPX	15.6563	-22.2456	1	0.194897	0.279448	0.415529	0.376372	0.303633	0.303867
817	DKK4__Neurology_o2csf__NPX	-5.91226	-4.97549	11	0.829039	0.509424	0.632895	0.624084	0.384085	0.306905
818	DKKL1__Oncology_o2csf__NPX	-27.8884	-18.4149	16	0.542602	0.322396	0.232702	0.209292	0.388232	0.411253
819	DLG4__Neurology_II_o2csf__NPX	22.9736	5.11795	17	0.807796	0.695766	0.632699	0.673789	0.0114444	0.114074
820	DLGAP5__Neurology_II_o2csf__NPX	17.7668	16.7001	5	0.0140915	0.00153732	0.00750661	0.0195158	0.022677	0.119349
821	DLK1__Cardiometabolic_o2csf__NPX	-15.129	-0.9689	6	0.880322	0.421	0.534549	0.44894	0.0311524	0.12899
822	DLL1__Oncology_o2csf__NPX	0.912432	-24.0883	1	0.88496	0.648456	0.612666	0.607509	0.0369047	0.132281
823	DLL4__Cardiometabolic_II_o2csf__NPX	8.81612	22.5921	15	0.0708246	0.0569042	0.0134005	0.0622098	0.0371872	0.136142
824	DMD__Cardiometabolic_II_o2csf__NPX	-6.10509	20.6919	20	0.84906	0.465348	0.469532	0.469262	0.0454089	0.136648
825	DMP1__Cardiometabolic_II_o2csf__NPX	-4.25201	-9.21332	11	0.439315	0.454903	0.338596	0.327773	0.0502221	0.137028
826	DNAJA1__Oncology_II_o2csf__NPX	50.2957	-6.13384	2	0.0730719	0.0696128	0.00256262	0.00352746	0.0504732	0.144412
827	DNAJA2__Inflammation_o2csf__NPX	0.180787	-2.14822	11	0.919261	0.746667	0.888194	0.873658	0.0524456	0.14899
828	DNAJA4__Neurology_II_o2csf__NPX	23.6291	2.52567	17	0.62307	0.484084	0.636749	0.678042	0.0590977	0.151227
829	DNAJB14__Oncology_II_o2csf__NPX	32.4155	3.49875	17	0.801776	0.343369	0.3397	0.267019	0.0595947	0.152071
830	DNAJB1__Oncology_o2csf__NPX	-39.1654	-24.417	9	0.167796	0.0412261	0.0452279	0.00522424	0.0618418	0.153737
831	DNAJB2__Inflammation_II_o2csf__NPX	-8.46311	27.2748	20	0.859708	0.586495	0.816984	0.816812	0.0646329	0.155193
832	DNAJB6__Inflammation_II_o2csf__NPX	-8.40757	27.2207	20	0.867123	0.637816	0.816146	0.84312	0.0656034	0.158337
833	DNAJB8__Cardiometabolic_o2csf__NPX	-2.11454	-36.5733	7	0.144031	0.23165	0.125987	0.0596797	0.0662678	0.167514
834	DNAJC21__Neurology_II_o2csf__NPX	37.6652	31.2464	13	0.0774921	0.0281884	0.029607	0.00124859	0.0680519	0.174624
835	DNAJC6__Cardiometabolic_II_o2csf__NPX	-4.80594	24.8176	20	0.89681	0.658945	0.698753	0.74077	0.0684338	0.183379
836	DNAJC9__Oncology_II_o2csf__NPX	49.9641	3.40546	2	0.162297	0.002304	0.0427441	0.0253205	0.0693912	0.183654
837	DNER__Inflammation_o2csf__NPX	-1.15235	-10.4517	11	0.639848	0.604895	0.512994	0.523231	0.0729383	0.188337
838	DNLZ__Neurology_II_o2csf__NPX	26.7709	23.4252	5	0.0333275	0.0420043	0.0370369	0.000167493	0.0758001	0.18935
839	DNM1__Oncology_II_o2csf__NPX	33.9338	2.92641	17	0.585087	0.396371	0.333737	0.307175	0.0818558	0.190764
840	DNM3__Neurology_II_o2csf__NPX	20.2262	3.15045	17	0.600309	0.172475	0.230684	0.184888	0.0841918	0.191945
841	DNMBP__Neurology_o2csf__NPX	-17.999	-17.7771	4	0.863618	0.452618	0.505154	0.441217	0.0872576	0.196017
842	DNPEP__Neurology_II_o2csf__NPX	22.2966	7.10937	17	0.727182	0.166548	0.23227	0.198969	0.0889736	0.198443
843	DNPH1__Inflammation_o2csf__NPX	-16.0996	-15.214	4	0.867311	0.41615	0.497582	0.46548	0.0902658	0.198506
844	DOC2B__Neurology_II_o2csf__NPX	16.6974	-1.87063	8	0.562586	0.30478	0.254531	0.268883	0.0921806	0.202198
845	DOCK9__Neurology_II_o2csf__NPX	24.5244	22.3832	5	0.0315581	0.0352553	0.0828613	0.0578797	0.0953955	0.203633
846	DOK1__Neurology_II_o2csf__NPX	39.7795	28.3556	13	0.00165028	0.00217128	0.0459671	0.0556203	0.095937	0.205363
847	DOK2__Cardiometabolic_o2csf__NPX	-35.5053	-6.04933	16	0.135664	0.000960061	0.0791095	0.0310776	0.0960966	0.209836
848	DPEP1__Neurology_o2csf__NPX	-35.2663	-13.6099	16	0.327998	0.0134035	0.118804	0.0246267	0.0962248	0.209878
849	DPEP2__Oncology_o2csf__NPX	-41.1291	-24.4795	9	0.242031	0.163759	0.0698471	0.0522999	0.0992592	0.212156
850	DPP10__Inflammation_o2csf__NPX	3.8676	-12.8104	1	0.711799	0.918747	0.768495	0.833166	0.100711	0.21357
851	DPP4__Cardiometabolic_o2csf__NPX	-31.5937	4.85751	12	0.641113	0.226283	0.156602	0.0195544	0.103578	0.216144
852	DPP6__Oncology_o2csf__NPX	2.67774	-23.3797	1	0.637907	0.776294	0.529208	0.568051	0.104572	0.220384
853	DPP7__Cardiometabolic_o2csf__NPX	2.48139	-16.6857	1	0.324707	0.357121	0.17549	0.206233	0.107088	0.220384
854	DPT__Cardiometabolic_o2csf__NPX	-26.1356	5.96468	12	0.700248	0.148781	0.272251	0.132767	0.107091	0.220975
855	DPY30__Oncology_o2csf__NPX	-36.4016	-23.0203	9	0.220211	0.0621532	0.100265	0.0612605	0.108457	0.222494
856	DRAXIN__Neurology_o2csf__NPX	-4.81133	-9.73101	11	0.781297	0.515834	0.692246	0.696576	0.111288	0.222916
857	DRG2__Oncology_o2csf__NPX	-40.5384	-24.0238	9	0.139143	0.0535184	0.115205	0.0555648	0.111575	0.227199
858	DSC2__Neurology_o2csf__NPX	-10.2534	-1.07831	6	0.917395	0.568519	0.752851	0.700028	0.112061	0.233908
859	DSCAM__Neurology_II_o2csf__NPX	25.3433	-0.521546	17	0.665387	0.536045	0.354747	0.38055	0.117978	0.234921
860	DSG2__Neurology_o2csf__NPX	-11.4865	-2.72637	6	0.873925	0.476302	0.545493	0.532618	0.120068	0.236334
861	DSG3__Oncology_o2csf__NPX	-29.7064	-16.7876	16	0.577564	0.435973	0.376511	0.341593	0.127032	0.238381
862	DSG4__Oncology_o2csf__NPX	-42.3501	-21.7442	9	0.0112472	0.0263229	0.104612	0.104004	0.131296	0.240174
863	DTD1__Inflammation_II_o2csf__NPX	-8.94712	28.0633	20	0.744164	0.624614	0.796455	0.869493	0.134257	0.249731
864	DTNB__Oncology_II_o2csf__NPX	31.8883	3.61274	17	0.781626	0.243852	0.311808	0.275481	0.135502	0.251461
865	DTX2__Neurology_II_o2csf__NPX	19.0379	16.9861	5	0.0319507	0.0105453	0.00900424	0.0105195	0.136368	0.265702
866	DTX3__Oncology_o2csf__NPX	-24.4502	-16.922	16	0.961268	0.64058	0.707315	0.663332	0.141205	0.269099
867	DTYMK__Cardiometabolic_II_o2csf__NPX	4.71986	8.41736	14	0.109858	0.0617975	0.0552038	0.0646891	0.144872	0.270533
868	DUOX2__Cardiometabolic_o2csf__NPX	-1.41203	-35.3147	7	0.0418925	0.0564735	0.0317537	0.0425274	0.151341	0.271419
869	DUSP13__Oncology_II_o2csf__NPX	56.5404	4.00891	2	0.045568	0.0462094	0.0612152	0.0478483	0.153876	0.273107
870	DUSP29__Neurology_II_o2csf__NPX	18.6383	-8.19026	8	0.0298936	0.111422	0.0380857	0.0706092	0.173581	0.274267
871	DUSP3__Neurology_o2csf__NPX	-28.3474	-34.4716	19	0.061951	0.00712638	0.133839	0.0949588	0.174735	0.27431
872	DUT__Oncology_II_o2csf__NPX	28.3937	-0.0587206	17	0.538365	0.346036	0.242691	0.291594	0.176867	0.280449
873	DXO__Neurology_II_o2csf__NPX	37.3093	29.4003	13	0.248357	0.0457815	0.130136	0.103219	0.178449	0.280639
874	DYNC1H1__Oncology_II_o2csf__NPX	55.287	1.72466	2	0.256174	0.152157	0.13012	0.070597	0.179491	0.282727
875	DYNLT1__Neurology_II_o2csf__NPX	18.5108	-10.3333	8	0.0145637	0.0105144	0.0216051	0.0674314	0.179768	0.290723
876	DYNLT3__Oncology_II_o2csf__NPX	48.4563	-0.698703	2	0.167991	0.106024	0.095908	0.0462166	0.187294	0.290998
877	EBAG9__Neurology_o2csf__NPX	-20.9495	-22.8233	19	0.649859	0.533183	0.406768	0.403439	0.190639	0.298656
878	EBI3_IL27__Oncology_o2csf__NPX	-26.5254	-9.40509	16	0.926553	0.320658	0.434772	0.340262	0.192355	0.304458
879	ECE1__Neurology_o2csf__NPX	-26.7886	-21.7722	19	0.23197	0.0867258	0.0812208	0.0708268	0.192845	0.308424
880	ECHDC3__Cardiometabolic_II_o2csf__NPX	-9.17282	10.6814	18	0.380025	0.0344479	0.0331103	0.00227433	0.193428	0.309753
881	ECHS1__Cardiometabolic_II_o2csf__NPX	3.46719	15.2217	14	0.115162	0.125066	0.0566789	0.0779949	0.195102	0.311779
882	ECI2__Cardiometabolic_II_o2csf__NPX	20.1912	26.0052	15	0	0.0718791	0.010465	0.0981846	0.210546	0.313825
883	ECM1__Inflammation_II_o2csf__NPX	-12.912	19.2551	20	0.925448	0.670975	0.534605	0.483917	0.211582	0.319289
884	ECSCR__Neurology_II_o2csf__NPX	24.7511	20.4334	5	0.0619073	0.093449	0.0407431	0.0368737	0.213905	0.322074
885	EDA2R__Oncology_o2csf__NPX	1.38738	-26.8347	1	0.750434	0.476416	0.555497	0.538105	0.218697	0.328256
886	EDAR__Inflammation_o2csf__NPX	-23.4684	3.08969	6	0.767941	0.229585	0.328255	0.159229	0.224141	0.32834
887	EDDM3B__Oncology_II_o2csf__NPX	56.1223	4.42504	2	0.193285	0.13138	0.0744267	0.0315446	0.230244	0.330176
888	EDEM2__Cardiometabolic_II_o2csf__NPX	18.0506	26.2639	15	0.0302571	0.0410438	0.0150795	0.0457944	0.230811	0.335682
889	EDF1__Neurology_II_o2csf__NPX	17.9583	15.7028	5	0.106786	0.109572	0.00573032	0.0403306	0.233728	0.342644
890	EDIL3__Cardiometabolic_o2csf__NPX	-24.1503	-1.42292	6	0.358049	0.0190807	0.00991593	0.0334757	0.242031	0.348889
891	EDN1__Cardiometabolic_II_o2csf__NPX	-4.74988	24.6795	20	0.835282	0.6582	0.579806	0.659943	0.243472	0.350851
892	EDNRB__Inflammation_II_o2csf__NPX	-6.32954	27.0198	20	0.754037	0.492691	0.511035	0.493358	0.243948	0.351969
893	EEF1D__Cardiometabolic_II_o2csf__NPX	-4.67433	16.2222	18	0.302046	0.0436945	0.0485422	0.0608419	0.248165	0.355451
894	EFCAB14__Oncology_II_o2csf__NPX	28.6563	5.17563	17	0.884378	0.421085	0.459569	0.457274	0.248623	0.356653
895	EFCAB2__Oncology_II_o2csf__NPX	50.353	2.83465	2	0.158579	0.140017	0.13977	0.106066	0.252392	0.37332
896	EFEMP1__Cardiometabolic_o2csf__NPX	-22.2756	-0.346376	6	0.959334	0.389808	0.596241	0.48353	0.256489	0.378721
897	EFHD1__Neurology_II_o2csf__NPX	19.621	6.22292	17	0.810609	0.38684	0.531261	0.464353	0.256813	0.381042
898	EFNA1__Neurology_o2csf__NPX	1.0166	-15.6797	1	0.837304	0.497946	0.51997	0.51752	0.262084	0.385557
899	EFNA4__Neurology_o2csf__NPX	-20.6611	-6.2231	6	0.961027	0.423108	0.566398	0.484912	0.262662	0.390135
900	EFNB2__Neurology_II_o2csf__NPX	17.2049	-0.612428	8	0.719756	0.570467	0.542353	0.628858	0.278792	0.399861
901	EGFL7__Oncology_o2csf__NPX	-24.533	-15.9024	16	0.764588	0.482314	0.469533	0.439692	0.283893	0.404397
902	EGFLAM__Oncology_II_o2csf__NPX	29.1796	6.08516	17	0.800779	0.313095	0.223026	0.168597	0.286901	0.409186
903	EGFR__Cardiometabolic_o2csf__NPX	-2.73737	-7.32275	11	0.906765	0.790793	0.708444	0.723654	0.298539	0.417625
904	EGF__Inflammation_o2csf__NPX	-13.9999	-17.2798	4	0.326499	0.0905328	0.0493248	0.0608778	0.303653	0.422963
905	EGLN1__Inflammation_o2csf__NPX	-11.534	-25.1038	7	0.720014	0.429066	0.461831	0.417706	0.305058	0.424207
906	EHBP1__Cardiometabolic_II_o2csf__NPX	-6.73443	17.8852	18	0.848993	0.458747	0.504707	0.49302	0.308796	0.425262
907	EHD3__Cardiometabolic_II_o2csf__NPX	4.39271	18.4107	14	0.0493191	0.103542	0.0180021	0.00948196	0.309941	0.431423
908	EIF1AX__Neurology_II_o2csf__NPX	39.2741	29.6967	13	0.102719	0.0604967	0.0385604	0.0288841	0.310802	0.440073
909	EIF2AK2__Oncology_II_o2csf__NPX	47.5389	2.0144	2	0.176579	0.00869831	0.0753233	0.00469993	0.322291	0.448575
910	EIF2AK3__Cardiometabolic_II_o2csf__NPX	21.594	22	5	0.0156991	0.0108766	0.0218359	0.0800726	0.325919	0.453891
911	EIF2S2__Cardiometabolic_II_o2csf__NPX	6.19237	16.8142	14	0.0802184	0.0847026	0.02465	0.0203214	0.330505	0.457309
912	EIF4B__Neurology_o2csf__NPX	-42.5831	-24.7084	9	0.149793	0.017817	0.102616	0.039899	0.337662	0.458617
913	EIF4EBP1__Cardiometabolic_o2csf__NPX	-15.0379	3.62115	6	0.846434	0.189638	0.560538	0.525404	0.346323	0.460157
914	EIF4E__Inflammation_II_o2csf__NPX	7.69856	29.7824	10	0.155816	0.0044703	0.100919	0.106567	0.347963	0.461065
915	EIF4G1__Inflammation_o2csf__NPX	-12.0678	-13.8479	4	0.323629	0.22605	0.24636	0.211153	0.355277	0.462415
916	EIF4G3__Neurology_II_o2csf__NPX	17.2249	17.0423	5	0.0319202	0.00865015	0.0293021	0.0144785	0.36555	0.47385
917	EIF5A__Inflammation_o2csf__NPX	-12.2537	-33.6351	7	0.0274865	0.0188944	0.09112	0.0956606	0.36883	0.474546
918	EIF5__Cardiometabolic_II_o2csf__NPX	19.59	23.2878	15	0.0993755	0.0446789	0.0274417	0.0812228	0.375213	0.478744
919	ELAC1__Neurology_II_o2csf__NPX	28.619	5.53288	17	0.244914	0.139335	0.0216918	0.00241961	0.379631	0.481508
920	ELAVL4__Neurology_II_o2csf__NPX	25.6359	3.58741	17	0.838104	0.532245	0.572507	0.554532	0.383991	0.484145
921	ELN__Cardiometabolic_II_o2csf__NPX	-17.0213	12.3035	18	0.84714	0.292281	0.372317	0.396325	0.389435	0.484715
922	ELOA__Oncology_o2csf__NPX	-33.0242	-16.5414	16	0.443848	0.111648	0.0188524	0.0138508	0.39208	0.49155
923	ELOB__Cardiometabolic_II_o2csf__NPX	20.5841	28.294	15	0.0805726	0.0659018	0.00562373	0.0288901	0.393409	0.492964
924	ENAH__Inflammation_o2csf__NPX	-14.5999	-31.0638	7	0.243919	0.0462863	0.0389732	0.00719834	0.393521	0.505559
925	ENDOU__Oncology_II_o2csf__NPX	30.1687	1.08306	17	0.662948	0.274484	0.283691	0.236715	0.397774	0.508998
926	ENG__Cardiometabolic_o2csf__NPX	-27.7045	2.57165	12	0.95299	0.492568	0.570515	0.47115	0.40574	0.51058
927	ENO1__Neurology_o2csf__NPX	-13.0044	-10.1833	4	0.889227	0.580015	0.66232	0.602861	0.406891	0.521319
928	ENO2__Neurology_o2csf__NPX	3.489	-10.8278	11	0.822643	0.880727	0.727613	0.763163	0.407853	0.5225
929	ENO3__Cardiometabolic_II_o2csf__NPX	-7.47629	9.37031	18	0.161584	0.0901216	0.0276685	0.00326917	0.41117	0.523682
930	ENOPH1__Oncology_II_o2csf__NPX	54.6	-0.682278	2	0.277841	0.0777682	0.102482	0.0276903	0.415073	0.525328
931	ENOX2__Cardiometabolic_II_o2csf__NPX	16.5108	22.3662	15	0.0181248	0.0558903	0.00222083	0.0222255	0.422769	0.532184
932	ENPEP__Cardiometabolic_II_o2csf__NPX	12.9391	24.2182	15	0.0497637	0.0955083	0.0493286	0.0321237	0.436379	0.535286
933	ENPP2__Cardiometabolic_o2csf__NPX	-14.948	-1.51378	6	0.558756	0.125426	0.311407	0.25962	0.445833	0.548176
934	ENPP5__Inflammation_o2csf__NPX	4.55608	-12.1006	11	0.578857	0.677224	0.507383	0.553956	0.445938	0.54921
935	ENPP6__Cardiometabolic_II_o2csf__NPX	-14.4832	32.7971	20	0.474463	0.231767	0.296861	0.278738	0.448878	0.558725
936	ENPP7__Inflammation_o2csf__NPX	-29.0518	17.5739	3	0.566531	0.131529	0.138305	0.102938	0.450102	0.568873
937	ENSA__Oncology_II_o2csf__NPX	55.3494	-0.905024	2	0.143126	0.0255434	0.00824423	0.00589159	0.450461	0.571215
938	ENTPD2__Oncology_o2csf__NPX	3.46688	-17.127	1	0.453216	0.339165	0.304292	0.288825	0.454541	0.571552
939	ENTPD5__Cardiometabolic_o2csf__NPX	-0.523882	-34.9366	7	0.146984	0.12634	0.020261	0.0437141	0.459276	0.573978
940	ENTPD6__Cardiometabolic_o2csf__NPX	-8.8723	-13.1393	4	0.893079	0.739257	0.694225	0.689076	0.46388	0.575814
941	ENTR1__Cardiometabolic_II_o2csf__NPX	10.3896	22.0283	15	0.206046	0.0585529	0.0431634	0.0387845	0.482309	0.596299
942	EP300__Inflammation_II_o2csf__NPX	8.8285	32.7661	10	0.120585	0.1209	0.0208353	0.00655297	0.493915	0.602144
943	EPB41L5__Neurology_II_o2csf__NPX	20.3682	13.9445	5	0.0263698	0.108191	0.0111016	0.0292026	0.497876	0.618262
944	EPCAM__Inflammation_o2csf__NPX	-27.1596	12.5098	3	0.691079	0.218047	0.407035	0.31422	0.503602	0.619021
945	EPGN__Oncology_II_o2csf__NPX	54.8367	0.550165	2	0.182637	0.0399038	0.115213	0.0652857	0.507701	0.623368
946	EPHA10__Neurology_o2csf__NPX	2.84869	-5.96365	11	0.822316	0.929062	0.798573	0.830669	0.520077	0.662103
947	EPHA1__Inflammation_o2csf__NPX	-24.3728	11.9884	3	0.859115	0.332309	0.441976	0.356047	0.534242	0.672314
948	EPHA2__Oncology_o2csf__NPX	-29.237	-14.4129	16	0.880543	0.462436	0.447151	0.375823	0.550941	0.692673
949	EPHA4__Inflammation_II_o2csf__NPX	-11.4576	30.7188	20	0.340185	0.271922	0.520096	0.639767	0.558004	0.716154
950	EPHB4__Cardiometabolic_o2csf__NPX	-17.9684	-7.3965	6	0.981516	0.564867	0.663921	0.598186	0.583247	0.808034
951	EPHB6__Neurology_o2csf__NPX	-2.93146	-8.98233	11	0.923022	0.847964	0.767063	0.782068	0.0528455	0.0746429
952	EPHX2__Cardiometabolic_o2csf__NPX	-1.83146	-35.5171	7	0.0928296	0.0243727	0.00916773	0.00501086	0.0652276	0.082892
953	EPN1__Oncology_II_o2csf__NPX	50.1191	1.41768	2	0.121463	0.0554732	0.144463	0.13821	0.0685987	0.0837781
954	EPO__Inflammation_o2csf__NPX	-11.4477	-31.461	7	0.0348575	0.0323448	0.0491651	0.114417	0.0700573	0.087428
955	EPPK1__Cardiometabolic_II_o2csf__NPX	-23.3226	17.6686	3	0.483867	0.0353738	0.0365172	0.0303972	0.0702842	0.0896854
956	EPS8L2__Oncology_o2csf__NPX	-27.1034	-11.5986	16	0.911707	0.394041	0.523435	0.4382	0.0727801	0.0925758
957	ERBB2__Oncology_o2csf__NPX	-21.8803	-10.0043	16	0.8321	0.239794	0.348872	0.266617	0.0735904	0.099116
958	ERBB3__Inflammation_o2csf__NPX	-0.352605	-14.6757	1	0.894076	0.588302	0.670502	0.592041	0.0742711	0.11112
959	ERBB4__Oncology_o2csf__NPX	3.1405	-22.8472	1	0.688104	0.699831	0.465736	0.470746	0.0757946	0.112302
960	ERBIN__Oncology_o2csf__NPX	-40.0755	-21.9868	9	0.154133	0.0603654	0.0800564	0.0526931	0.0761836	0.112513
961	ERC2__Neurology_II_o2csf__NPX	18.1072	-7.04451	8	0.0557039	0.0488591	0.049161	0.0610511	0.0775774	0.112787
962	ERCC1__Oncology_II_o2csf__NPX	44.4782	-5.95016	2	0.106625	0.040938	0.137798	0.0567429	0.0788091	0.113357
963	EREG__Neurology_o2csf__NPX	-23.9532	-23.5799	19	0.193495	0.00431692	0.192918	0.202192	0.0803326	0.113926
964	ERI1__Oncology_II_o2csf__NPX	49.9517	8.13394	2	0.0980052	0.091193	0.0651738	0.0130481	0.0816291	0.119053
965	ERMAP__Inflammation_II_o2csf__NPX	-8.30396	25.0935	20	0.867745	0.530333	0.527193	0.517447	0.0833147	0.119602
966	ERN1__Oncology_II_o2csf__NPX	55.2318	2.55019	2	0.186485	0.0679266	0.0494728	0.0125741	0.0834119	0.119623
967	ERP29__Inflammation_II_o2csf__NPX	-12.0623	14.0458	18	0.368926	0.129506	0.0149506	0.0577929	0.0850002	0.120214
968	ERP44__Oncology_o2csf__NPX	-27.8364	-16.3507	16	0.89292	0.563548	0.501253	0.434348	0.0861023	0.120467
969	ERVV-1__Cardiometabolic_II_o2csf__NPX	15.6604	21.6175	15	0.103905	0.0155516	0.0742062	0.0211226	0.0873988	0.120467
970	ESAM__Cardiometabolic_o2csf__NPX	-0.698598	-4.84378	11	0.9322	0.864449	0.883619	0.897528	0.0875285	0.120467
971	ESM1__Inflammation_o2csf__NPX	-15.8954	-6.05136	6	0.800801	0.402543	0.415392	0.420032	0.0875285	0.121079
972	ESPL1__Oncology_II_o2csf__NPX	46.597	-7.63909	2	0.102403	0.0598088	0.034523	0.0257793	0.0878202	0.121606
973	ESR1__Inflammation_II_o2csf__NPX	7.92762	31.8273	10	0.0354311	0.0391392	0.0126899	0.0703162	0.0890519	0.126142
974	ESYT2__Neurology_II_o2csf__NPX	36.5874	28.8461	13	0.390445	0.102605	0.185196	0.190135	0.0890844	0.126712
975	EVI2B__Oncology_II_o2csf__NPX	45.2964	-0.791734	2	0.182402	0.0471272	0.0954708	0.0625193	0.0893437	0.134412
976	EVI5__Inflammation_II_o2csf__NPX	2.64279	35.0076	10	0.182714	0.107604	0.00960195	0.0405776	0.0907375	0.134707
977	EVPL__Oncology_II_o2csf__NPX	50.9295	7.64973	2	0.130255	0.00647979	0.136717	0.0493891	0.0907699	0.134982
978	EXOSC10__Cardiometabolic_II_o2csf__NPX	18.1247	28.354	15	0.00170365	0.0269222	0.0202491	0.11461	0.0934927	0.135256
979	EXTL1__Cardiometabolic_II_o2csf__NPX	-3.36301	27.3966	20	0.44444	0.324708	0.218379	0.253414	0.0935251	0.136121
980	EZR__Neurology_o2csf__NPX	-15.4243	-11.8051	4	0.743075	0.144018	0.448222	0.354442	0.0936223	0.136416
981	F10__Inflammation_II_o2csf__NPX	-24.5824	21.2121	3	0.686804	0.130958	0.188733	0.094124	0.093752	0.136965
982	F11R__Neurology_o2csf__NPX	-12.9081	-0.334451	6	0.893901	0.44627	0.557914	0.541602	0.0937844	0.136986
983	F11__Inflammation_II_o2csf__NPX	-27.1741	20.0459	3	0.69118	0.0677514	0.0579966	0.0635126	0.0938492	0.142092
984	F12__Inflammation_II_o2csf__NPX	-26.4377	21.3398	3	0.714585	0.0502317	0.0455796	0.0715781	0.0948865	0.142978
985	F13B__Inflammation_II_o2csf__NPX	-25.3658	19.3249	3	0.788379	0.0891862	0.0828121	0.0487191	0.0951134	0.144096
986	F2R__Inflammation_o2csf__NPX	-3.23614	-2.31865	11	0.542906	0.437936	0.528984	0.538786	0.096572	0.150362
987	F2__Inflammation_II_o2csf__NPX	-25.8973	20.1816	3	0.808008	0.15034	0.132951	0.00607326	0.0966368	0.150953
988	F3__Oncology_o2csf__NPX	2.84338	-26.5401	1	0.674201	0.659912	0.506939	0.502325	0.0966692	0.151227
989	F7__Cardiometabolic_o2csf__NPX	-31.7456	2.36775	12	0.590921	0.021111	0.163362	0.0781792	0.0967665	0.15148
990	F9__Cardiometabolic_o2csf__NPX	-32.1831	3.22191	12	0.485722	0.0382736	0.0798174	0.00832212	0.0968637	0.151501
991	FABP1__Inflammation_o2csf__NPX	-27.9596	12.4981	3	0.754348	0.0739942	0.17325	0.0334358	0.0968961	0.151796
992	FABP2__Cardiometabolic_o2csf__NPX	-28.135	12.4333	3	0.662866	0.0114881	0.0292143	0.0653631	0.0978362	0.152324
993	FABP3__Cardiometabolic_II_o2csf__NPX	-10.2487	23.0033	20	0.918679	0.421127	0.68416	0.632126	0.0980306	0.152366
994	FABP4__Cardiometabolic_o2csf__NPX	-9.46717	10.4457	18	0.573525	0.0823454	0.130555	0.0812353	0.0980955	0.152598
995	FABP5__Neurology_o2csf__NPX	-14.1959	-9.83578	4	0.884218	0.267687	0.498108	0.412991	0.0985817	0.152619
996	FABP6__Cardiometabolic_o2csf__NPX	-1.06608	-37.239	7	0.0694153	0.0349867	0.164673	0.0995839	0.0996189	0.152978
997	FABP9__Inflammation_o2csf__NPX	-13.3928	-23.879	7	0.273057	0.0455164	0.0838081	0.0245308	0.0996838	0.159159
998	FADD__Cardiometabolic_o2csf__NPX	-16.1256	-10.578	4	0.40623	0.19959	0.184273	0.232915	0.0997486	0.159455
999	FAM13A__Oncology_II_o2csf__NPX	43.8692	1.01496	2	0.214695	0.0409562	0.0678769	0.0136751	0.10098	0.159476
1000	FAM171A2__Neurology_II_o2csf__NPX	15.1618	15.0306	14	0.00973127	0.0686394	0.0301224	0.0358433	0.101045	0.160362
1001	FAM171B__Oncology_II_o2csf__NPX	26.7684	1.0165	17	0.596779	0.650295	0.543453	0.6459	0.10192	0.166269
1002	FAM172A__Cardiometabolic_II_o2csf__NPX	-5.68663	19.6301	18	0.361867	0.158946	0.149256	0.143	0.102407	0.166628
1003	FAM20A__Cardiometabolic_II_o2csf__NPX	-17.6453	19.5071	3	0.896646	0.404636	0.293773	0.240036	0.103768	0.166881
1004	FAM3B__Oncology_o2csf__NPX	-26.7478	-16.6565	16	0.459511	0.307322	0.326907	0.25394	0.1038	0.166902
1005	FAM3C__Cardiometabolic_o2csf__NPX	14.6354	-22.7401	1	0.13267	0.0592425	0.0326475	0.0304525	0.103898	0.172852
1006	FAM3D__Oncology_II_o2csf__NPX	30.6231	5.11414	17	0.666951	0.180459	0.167965	0.0924932	0.105389	0.173126
1007	FAP__Cardiometabolic_o2csf__NPX	-34.2605	2.89477	12	0.734048	0.178724	0.222492	0.178412	0.105421	0.173991
1008	FARSA__Neurology_II_o2csf__NPX	20.595	-7.54825	8	0.0185615	0.0191722	0.0359524	0.0351367	0.105421	0.174307
1009	FASLG__Inflammation_o2csf__NPX	-30.2462	-4.96636	12	0.666691	0.300292	0.406425	0.295316	0.105453	0.17454
1010	FAS__Cardiometabolic_o2csf__NPX	-13.7259	-2.98358	6	0.898474	0.468797	0.747373	0.707667	0.10675	0.174582
1011	FBLN2__Cardiometabolic_II_o2csf__NPX	-14.3742	31.2533	20	0.473957	0.168949	0.2904	0.277468	0.10675	0.174603
1012	FBN2__Neurology_II_o2csf__NPX	-23.8116	24.4597	3	0.0745419	0.0950714	0.00909113	0.0802474	0.10688	0.17513
1013	FBP1__Cardiometabolic_o2csf__NPX	-31.5492	8.90185	12	0.182977	0.00644281	0.00783241	0.0425218	0.106977	0.175426
1014	FCAMR__Cardiometabolic_II_o2csf__NPX	-17.5086	14.8677	3	0.159391	0.146967	0.038179	0.039584	0.106977	0.175426
1015	FCAR__Inflammation_o2csf__NPX	-7.59665	1.60554	6	0.467838	0.167577	0.241672	0.183606	0.107074	0.175974
1016	FCER1A__Neurology_II_o2csf__NPX	21.2074	4.78976	17	0.452179	0.298004	0.141794	0.146506	0.108176	0.180552
1017	FCER2__Neurology_o2csf__NPX	-0.779016	-5.17588	11	0.614609	0.447755	0.491765	0.47984	0.108273	0.181375
1018	FCGR2A__Cardiometabolic_o2csf__NPX	-10.3684	-3.224	6	0.655833	0.252354	0.389894	0.331954	0.109765	0.181396
1019	FCGR2B__Oncology_o2csf__NPX	-28.7931	-21.062	16	0.194626	0.00567698	0.138429	0.0933629	0.111288	0.182261
1020	FCGR3B__Cardiometabolic_o2csf__NPX	-30.455	3.22785	12	0.782463	0.0832061	0.263107	0.116316	0.111774	0.182535
1021	FCN1__Inflammation_II_o2csf__NPX	-20.7842	14.51	3	0.113805	0.0485102	0.0549444	0.00324516	0.112714	0.182831
1022	FCN2__Cardiometabolic_o2csf__NPX	-33.0505	4.13281	12	0.537821	0.0783184	0.0580352	0.00866068	0.112779	0.184476
1023	FCRL1__Cardiometabolic_o2csf__NPX	-27.5397	17.3871	3	0.497393	0.00668451	0.0420585	0.0550435	0.112876	0.185363
1024	FCRL2__Inflammation_o2csf__NPX	-11.4806	-37.4682	7	0.0137598	0.0133153	0.108619	0.143188	0.112941	0.186185
1025	FCRL3__Inflammation_o2csf__NPX	-10.4696	-32.9288	7	0.000798696	0.0596101	0.0768461	0.157458	0.114173	0.188506
1026	FCRL5__Neurology_o2csf__NPX	-35.4623	3.99119	12	0.21846	0.0160766	0.00640798	0.0109084	0.115599	0.189076
1027	FCRL6__Inflammation_o2csf__NPX	-29.3624	-4.58654	12	0.373733	0.145188	0.253226	0.248984	0.115696	0.190004
1028	FCRLB__Oncology_o2csf__NPX	-34.7909	-24.763	9	0.168459	0.0390833	0.0224319	0.00981352	0.117447	0.191375
1029	FDX1__Cardiometabolic_II_o2csf__NPX	19.3559	32.4302	15	0.0279072	0.0798746	0.039683	0.139464	0.117576	0.196207
1030	FDX2__Cardiometabolic_II_o2csf__NPX	16.2886	18.7269	5	0.274314	0.0114379	0.10945	0.0961266	0.118419	0.196629
1031	FEN1__Oncology_o2csf__NPX	-36.7263	-28.0849	9	0.152891	0.105123	0.0218147	0.00842465	0.118484	0.196755
1032	FES__Oncology_o2csf__NPX	-37.6964	-30.3884	9	0.125503	0.0630134	0.0107778	0.028865	0.118743	0.197641
1033	FETUB__Cardiometabolic_o2csf__NPX	-32.202	4.6095	12	0.686836	0.0772842	0.169822	0.065938	0.12179	0.198802
1034	FGA__Inflammation_II_o2csf__NPX	-23.8974	20.5142	3	0.680177	0.222304	0.179228	0.0498812	0.124383	0.199034
1035	FGD3__Neurology_II_o2csf__NPX	13.601	-13.9639	8	0.0815156	0.115562	0.0372195	0.111034	0.124643	0.199624
1036	FGF12__Inflammation_II_o2csf__NPX	-4.18976	28.667	20	0.730453	0.83434	0.748857	0.863382	0.127398	0.203317
1037	FGF16__Inflammation_II_o2csf__NPX	8.38031	23.4388	15	0.0963967	0.0522916	0.028044	0.0272228	0.128856	0.20338
1038	FGF19__Inflammation_o2csf__NPX	-17.9848	-5.60335	6	0.879574	0.45971	0.486157	0.498291	0.128954	0.203907
1039	FGF20__Inflammation_II_o2csf__NPX	1.39996	28.1594	10	0.499926	0.333566	0.22716	0.303443	0.128954	0.204435
1040	FGF21__Oncology_o2csf__NPX	-37.0133	-23.2308	9	0.549562	0.161184	0.146101	0.0833801	0.134594	0.204456
1041	FGF23__Oncology_o2csf__NPX	-38.5447	-15.2462	9	0.356559	0.172634	0.0814447	0.0799565	0.135047	0.204456
1042	FGF2__Inflammation_o2csf__NPX	-7.31818	-24.9367	7	0.0785316	0.139817	0.0158919	0.0659017	0.135566	0.205658
1043	FGF3__Inflammation_II_o2csf__NPX	1.08548	26.965	10	0.397035	0.270517	0.219262	0.235872	0.136474	0.218633
1044	FGF5__Inflammation_o2csf__NPX	6.61311	-8.6872	11	0.715568	0.737889	0.631717	0.703569	0.138872	0.218971
1045	FGF6__Inflammation_II_o2csf__NPX	4.1147	34.3615	10	0.022472	0.13015	0.00361196	0.0465645	0.140655	0.220659
1046	FGF7__Oncology_II_o2csf__NPX	50.3229	-4.74484	2	0.259132	0.111724	0.0594448	0.000991132	0.146846	0.221524
1047	FGF9__Oncology_II_o2csf__NPX	53.6138	-5.2885	2	0.102453	0.0235137	0.0996987	0.0327805	0.147527	0.224625
1048	FGFBP1__Oncology_o2csf__NPX	-35.1968	-20.0078	9	0.300436	0.0568845	0.0586175	0.0668123	0.147851	0.227515
1049	FGFBP2__Cardiometabolic_II_o2csf__NPX	-20.0586	24.4643	3	0.675186	0.0391876	0.0814745	0.0590629	0.148759	0.227558
1050	FGFBP3__Neurology_II_o2csf__NPX	24.6395	7.09668	17	0.76311	0.348291	0.288917	0.246017	0.156765	0.2276
1051	FGFR2__Oncology_o2csf__NPX	5.4568	-23.8242	1	0.463093	0.366033	0.23209	0.229436	0.160233	0.228317
1052	FGFR4__Inflammation_II_o2csf__NPX	-14.2432	22.9058	20	0.801847	0.31429	0.318541	0.259906	0.173847	0.233338
1053	FGL1__Inflammation_II_o2csf__NPX	-21.7693	15.1274	3	0.298343	0.0321503	0.00525809	0.0518301	0.176635	0.234878
1054	FGR__Neurology_o2csf__NPX	-33.9376	-32.0239	19	0.0658062	0.0358051	0.0093767	0.00441986	0.192388	0.235469
1055	FHIP2A__Cardiometabolic_II_o2csf__NPX	14.9666	30.6444	15	0.0597123	0.15353	0.111842	0.179846	0.199098	0.243992
1056	FHIT__Neurology_o2csf__NPX	-27.2809	-15.7038	16	0.425088	0.120102	0.201161	0.12107	0.253748	0.250701
1057	FH__Neurology_II_o2csf__NPX	29.6698	21.5162	5	0.0590206	0.060829	0.019293	0.00805678	0.256081	0.264204
1058	FIS1__Inflammation_o2csf__NPX	-12.3574	-9.99057	4	0.979661	0.68206	0.783867	0.743353	0.0260933	0.0965843
1059	FKBP14__Neurology_II_o2csf__NPX	28.264	7.28753	17	0.542883	0.112977	0.177518	0.116684	0.0323557	0.0974282
1060	FKBP1B__Inflammation_o2csf__NPX	18.2612	-20.1719	8	0.177544	0.118058	0.0158717	0.0541053	0.034642	0.105445
1061	FKBP4__Neurology_o2csf__NPX	0.154957	-1.90509	11	0.849159	0.678976	0.881741	0.856143	0.0347989	0.105973
1062	FKBP5__Neurology_o2csf__NPX	-18.8827	-17.3785	4	0.683893	0.260368	0.40657	0.37155	0.03584	0.108504
1063	FKBP7__Neurology_o2csf__NPX	-19.5594	-21.3551	16	0.661873	0.280807	0.348267	0.268474	0.0360284	0.112555
1064	FKBPL__Oncology_II_o2csf__NPX	47.1808	1.78774	2	0.191524	0.0878052	0.0908061	0.0180309	0.0370983	0.120551
1065	FLI1__Oncology_o2csf__NPX	-42.0419	-27.2804	9	0.0942126	0.00259724	0.00201323	0.00327181	0.0381865	0.121142
1066	FLRT2__Neurology_o2csf__NPX	-20.6741	-5.57094	6	0.921618	0.524166	0.572747	0.5132	0.0396827	0.121901
1067	FLT1__Oncology_o2csf__NPX	-24.5053	-16.909	16	0.941829	0.702569	0.655283	0.644624	0.0418016	0.126754
1068	FLT3LG__Inflammation_o2csf__NPX	-10.3882	0.203083	6	0.887252	0.252831	0.771388	0.613691	0.0418905	0.137535
1069	FLT3__Oncology_o2csf__NPX	7.22139	-8.40698	11	0.836785	0.662562	0.626585	0.662066	0.043447	0.138146
1070	FLT4__Oncology_o2csf__NPX	-32.2168	-19.115	16	0.43567	0.151405	0.161691	0.152181	0.0497983	0.141311
1071	FMNL1__Neurology_o2csf__NPX	-43.0698	-29.4917	9	0.120184	0.0953222	0.0150829	0.0216888	0.0516765	0.141817
1072	FMR1__Oncology_o2csf__NPX	-39.3794	-25.7898	9	0.112154	0.0291159	0.0701808	0.028714	0.0521238	0.142619
1073	FN1__Inflammation_II_o2csf__NPX	-17.0204	20.4303	3	0.949167	0.529375	0.570877	0.542504	0.0543604	0.14359
1074	FNDC1__Neurology_II_o2csf__NPX	22.1082	9.67006	17	0.422716	0.0617059	0.0443659	0.0256868	0.0562517	0.144075
1075	FNTA__Oncology_II_o2csf__NPX	55.5748	4.99596	2	0.276949	0.0890178	0.0659589	0.0175921	0.0599296	0.14494
1076	FOLH1__Inflammation_II_o2csf__NPX	-0.553633	26.3021	10	0.394051	0.0108093	0.152595	0.138803	0.0610832	0.150151
1077	FOLR1__Oncology_o2csf__NPX	6.25419	-23.8839	1	0.160004	0.075588	0.00152081	0.00766914	0.0620249	0.151818
1078	FOLR2__Neurology_o2csf__NPX	-3.8444	-2.07391	11	0.844564	0.622839	0.717226	0.679489	0.0622917	0.153231
1079	FOLR3__Oncology_o2csf__NPX	4.37753	-23.1651	1	0.520175	0.292315	0.322964	0.336255	0.0665713	0.154054
1080	FOSB__Neurology_o2csf__NPX	-27.9463	-32.6751	19	0.122322	0.046411	0.0198763	0.0288409	0.0673377	0.154328
1081	FOS__Oncology_II_o2csf__NPX	44.756	-2.83961	2	0.0871841	0.0121601	0.0263245	0.0670316	0.0694932	0.160341
1082	FOXJ3__Inflammation_II_o2csf__NPX	3.54525	29.8669	10	0.0609298	0.0333332	0.0345372	0.00200303	0.0707671	0.164307
1083	FOXO1__Inflammation_o2csf__NPX	-8.63768	-26.2681	7	0.0400132	0.0152868	0.0268973	0.0199258	0.0748374	0.164729
1084	FOXO3__Oncology_o2csf__NPX	-41.2987	-30.84	9	0.0062636	0.00952561	0.0262194	0.0658987	0.0755751	0.165468
1085	FRMD4B__Cardiometabolic_II_o2csf__NPX	14.6841	32.2164	15	0.01869	0.0167035	0.124754	0.109101	0.0767967	0.165742
1086	FRMD7__Neurology_II_o2csf__NPX	19.1484	-7.33778	8	0.0700836	0.00581226	0.0160511	0.0131615	0.0772859	0.166058
1087	FRZB__Neurology_o2csf__NPX	-23.1782	-2.50846	6	0.731529	0.244423	0.323796	0.27292	0.0795172	0.166544
1088	FSHB__Cardiometabolic_II_o2csf__NPX	4.08287	5.45106	14	0.549594	0.465072	0.325484	0.349773	0.0797134	0.166881
1089	FSTL1__Cardiometabolic_II_o2csf__NPX	-16.7198	24.1636	20	0.796617	0.215778	0.264827	0.23332	0.0805322	0.16724
1090	FSTL3__Inflammation_o2csf__NPX	-22.5564	2.725	6	0.862772	0.250896	0.474503	0.355402	0.0809586	0.167451
1091	FST__Inflammation_o2csf__NPX	-21.6143	2.05114	6	0.798909	0.272588	0.374284	0.381261	0.084626	0.167725
1092	FTCD__Neurology_II_o2csf__NPX	38.6896	31.6701	13	0.0866211	0.0072107	0.0943737	0.0349299	0.088869	0.167999
1093	FUCA1__Cardiometabolic_o2csf__NPX	-3.57503	-13.8212	4	0.717857	0.48593	0.520677	0.469231	0.0889239	0.170637
1094	FUOM__Inflammation_II_o2csf__NPX	-30.5975	17.337	3	0.693466	0.0651905	0.105937	0.0269926	0.0902894	0.171248
1095	FURIN__Oncology_o2csf__NPX	1.59534	-22.4133	1	0.592637	0.52922	0.270168	0.312334	0.0907838	0.171586
1096	FUS__Oncology_o2csf__NPX	-32.1762	-17.8126	16	0.359899	0.13767	0.0742845	0.0467049	0.0911735	0.172725
1097	FUT1__Oncology_II_o2csf__NPX	29.4988	5.09568	17	0.673722	0.369845	0.328211	0.264474	0.0924422	0.17321
1098	FUT3_FUT5__Neurology_o2csf__NPX	-14.0185	-9.79149	4	0.730022	0.354751	0.468248	0.418645	0.0938783	0.174307
1099	FUT8__Neurology_o2csf__NPX	-19.1548	-10.0483	4	0.82878	0.477833	0.503127	0.491128	0.0938836	0.174434
1100	FXN__Oncology_o2csf__NPX	-30.0432	-19.4863	16	0.715479	0.47209	0.443276	0.366223	0.0944748	0.17513
1101	FXYD5__Inflammation_o2csf__NPX	-13.3817	-34.2953	7	0.050415	0.0630331	0.0582842	0.0745647	0.0946945	0.181164
1102	FYB1__Neurology_o2csf__NPX	-35.2015	4.78328	12	0.332442	0.0815291	0.149532	0.180751	0.097088	0.181481
1103	FZD10__Neurology_II_o2csf__NPX	6.0202	-27.9	1	0.0433368	0.0314711	0.078785	0.0797778	0.100732	0.181481
1104	FZD8__Neurology_II_o2csf__NPX	27.1271	18.481	5	0.200701	0.0487697	0.0785436	0.0638135	0.10111	0.18167
1105	GABARAPL1__Oncology_II_o2csf__NPX	43.6261	5.02164	2	0.210464	0.105827	0.0626979	0.0177841	0.101572	0.186797
1106	GABARAP__Oncology_II_o2csf__NPX	31.4323	2.23386	17	0.730429	0.290884	0.392748	0.370882	0.102244	0.187493
1107	GABRA4__Neurology_II_o2csf__NPX	25.8804	20.2162	5	0.0320541	0.0514805	0.0286013	0.0254832	0.102278	0.187915
1108	GAD1__Oncology_II_o2csf__NPX	28.4221	3.06416	17	0.748637	0.715686	0.39967	0.432819	0.102613	0.188063
1109	GAD2__Inflammation_II_o2csf__NPX	1.9511	-12.9443	11	0.36395	0.282774	0.160258	0.147823	0.104287	0.188211
1110	GADD45B__Oncology_II_o2csf__NPX	49.6293	4.35703	2	0.127392	0.210733	0.0960708	0.0558712	0.104695	0.188865
1111	GADD45GIP1__Cardiometabolic_II_o2csf__NPX	5.19529	16.134	14	0.237711	0.0693964	0.09005	0.111548	0.10724	0.189392
1112	GAGE2A__Oncology_II_o2csf__NPX	49.0467	-4.15689	2	0.054063	0.0511586	0.0770666	0.0339095	0.10746	0.189645
1113	GALNT10__Oncology_o2csf__NPX	-26.0357	-14.8023	16	0.959352	0.503964	0.557309	0.492999	0.107965	0.189709
1114	GALNT2__Oncology_o2csf__NPX	-22.1901	-13.2821	16	0.932943	0.643237	0.624693	0.627754	0.111661	0.189751
1115	GALNT3__Inflammation_o2csf__NPX	-14.0848	-31.5747	7	0.197508	0.00632959	0.0949874	0.0616779	0.112443	0.189772
1116	GALNT5__Cardiometabolic_II_o2csf__NPX	-14.8737	18.6585	20	0.692248	0.301664	0.195472	0.158991	0.113772	0.191945
1117	GALNT7__Oncology_o2csf__NPX	-25.7011	-15.324	16	0.949701	0.600244	0.595101	0.564003	0.115271	0.19205
1118	GAL__Inflammation_o2csf__NPX	-14.0041	-8.22997	4	0.872492	0.434958	0.621616	0.583257	0.115407	0.195975
1119	GAMT__Cardiometabolic_II_o2csf__NPX	16.6384	23.3657	15	0.00821121	0.034959	0.0037211	0.00298561	0.115696	0.196544
1120	GAPDH__Inflammation_II_o2csf__NPX	-8.69323	29.817	20	0.55341	0.476927	0.287815	0.359266	0.116469	0.196755
1121	GART__Neurology_II_o2csf__NPX	14.6054	13.4505	14	0.0600171	0.138405	0.0319043	0.0481075	0.117442	0.197557
1122	GAS2__Oncology_II_o2csf__NPX	50.6655	1.49262	2	0.0793679	0.0159839	0.119083	0.0621896	0.11881	0.198781
1123	GAS6__Cardiometabolic_o2csf__NPX	-9.12208	-6.76631	4	0.979708	0.589465	0.756104	0.705301	0.119611	0.206418
1124	GASK1A__Cardiometabolic_II_o2csf__NPX	-0.891672	24.0134	10	0.448606	0.259877	0.142324	0.157928	0.1231	0.210469
1125	GAST__Neurology_II_o2csf__NPX	36.1932	27.9776	13	0.311543	0.141943	0.227297	0.25525	0.123558	0.210722
1126	GATA3__Oncology_II_o2csf__NPX	47.3281	-5.99882	2	0.129208	0.0047045	0.0516203	0.0130631	0.124154	0.210743
1127	GATD3B__Cardiometabolic_II_o2csf__NPX	-5.01982	23.9017	20	0.510995	0.430757	0.224839	0.282103	0.128905	0.210975
1128	GBA__Neurology_II_o2csf__NPX	26.2738	5.0791	17	0.469479	0.0665876	0.189795	0.173325	0.129465	0.211312
1129	GBP1__Neurology_II_o2csf__NPX	24.5666	7.85541	17	0.743645	0.169659	0.245973	0.19042	0.135031	0.211734
1130	GBP2__Inflammation_o2csf__NPX	-10.7472	-39.2385	7	0.0221497	0.0263901	0.0404357	0.00400983	0.135591	0.212093
1131	GBP4__Neurology_o2csf__NPX	-33.3634	-34.1171	19	0.00181463	0.0868363	0.0125887	0.0018658	0.136085	0.21281
1132	GBP6__Cardiometabolic_II_o2csf__NPX	17.6998	24.2816	15	0.00532007	0.0369109	0.0181245	0.0392096	0.136235	0.213612
1133	GCC1__Neurology_II_o2csf__NPX	37.9607	29.6113	13	0.0867461	0.0342621	0.101993	0.0890626	0.137009	0.217114
1134	GCG__Oncology_o2csf__NPX	-39.0209	-19.3632	9	0.0662633	0.0107892	0.0607323	0.000703531	0.137038	0.218401
1135	GCHFR__Inflammation_II_o2csf__NPX	-9.67304	28.486	20	0.709078	0.465014	0.665823	0.703023	0.137179	0.218612
1136	GCLM__Cardiometabolic_II_o2csf__NPX	17.4017	21.0441	15	0.0331	0.0123536	0.0180034	0.00507818	0.13759	0.218675
1137	GCNT1__Oncology_o2csf__NPX	-28.0468	-14.4014	16	0.552863	0.260834	0.219129	0.166928	0.141328	0.219815
1138	GC__Inflammation_II_o2csf__NPX	-28.8758	22.6416	3	0.434948	0.16137	0.0233851	0.148486	0.146214	0.220195
1139	GDF15__Cardiometabolic_o2csf__NPX	-22.2844	4.39919	6	0.848581	0.154267	0.425178	0.243609	0.146619	0.221038
1140	GDF2__Cardiometabolic_o2csf__NPX	-38.7664	-15.5551	9	0.0261171	0.0318097	0.00521212	0.0283752	0.147559	0.223
1141	GDNF__Neurology_o2csf__NPX	-2.84203	-3.59227	11	0.356517	0.0747262	0.163884	0.19599	0.148751	0.223254
1142	GET3__Cardiometabolic_II_o2csf__NPX	-5.93977	15.2088	18	0.225172	0.0938485	0.00591126	0.0708776	0.148775	0.225195
1143	GFAP__Oncology_o2csf__NPX	-20.1677	-0.226631	6	0.819239	0.141795	0.390885	0.251094	0.149092	0.225891
1144	GFER__Oncology_o2csf__NPX	3.95025	-10.6313	11	0.771813	0.82541	0.702575	0.768639	0.150789	0.226988
1145	GFOD2__Oncology_o2csf__NPX	-37.5272	-29.6394	9	0.149983	0.0076806	0.0110641	0.0160385	0.152183	0.227283
1146	GFRA1__Oncology_o2csf__NPX	-21.5747	-11.0204	16	0.849748	0.430512	0.406166	0.363406	0.152636	0.227811
1147	GFRA2__Oncology_o2csf__NPX	3.26646	-6.11901	11	0.793123	0.943219	0.742655	0.788502	0.153876	0.235279
1148	GFRA3__Neurology_o2csf__NPX	-20.6126	-6.33631	6	0.893619	0.428085	0.490294	0.465355	0.1586	0.236397
1149	GFRAL__Neurology_II_o2csf__NPX	36.9535	27.6725	13	0.237682	0.146038	0.00492793	0.012517	0.158694	0.236566
1150	GGA1__Neurology_o2csf__NPX	-32.1789	-32.6283	19	0.0936565	0.0829652	0.035663	0.0396511	0.15949	0.23684
1151	GGACT__Cardiometabolic_II_o2csf__NPX	-11.2574	5.88712	18	0.691695	0.291286	0.319973	0.225472	0.16045	0.237199
1152	GGCT__Cardiometabolic_II_o2csf__NPX	-4.92313	27.4339	20	0.795393	0.596907	0.623277	0.642792	0.162278	0.238697
1153	GGH__Cardiometabolic_o2csf__NPX	-0.819588	-17.2563	1	0.631252	0.401086	0.361772	0.391113	0.162563	0.24203
1154	GGT1__Neurology_o2csf__NPX	-12.1278	-2.87216	6	0.809602	0.436692	0.51845	0.42525	0.162616	0.242895
1155	GGT5__Neurology_o2csf__NPX	-18.2441	-7.78726	6	0.732321	0.191716	0.318444	0.296694	0.164177	0.244414
1156	GH1__Cardiometabolic_o2csf__NPX	-20.1627	11.6428	3	0.120338	0.0735013	0.0527455	0.0339354	0.165192	0.246166
1157	GH2__Oncology_o2csf__NPX	-37.3955	-26.6261	9	0.140688	0.0544192	0.091938	0.0683819	0.166584	0.25009
1158	GHRHR__Neurology_o2csf__NPX	-28.3771	-33.5093	19	0.0193143	0.0359249	0.0638981	0.118611	0.167659	0.250364
1159	GHRL__Cardiometabolic_o2csf__NPX	-19.6582	11.0599	3	0.588107	0.124588	0.288879	0.292836	0.176116	0.252031
1160	GHR__Inflammation_II_o2csf__NPX	-25.7568	24.143	3	0.545739	0.0958463	0.0584073	0.0414107	0.177578	0.253191
1161	GID8__Neurology_II_o2csf__NPX	14.8569	10.5127	14	0.0511359	0.0540693	0.0167329	0.0636808	0.181214	0.254225
1162	GIGYF2__Neurology_II_o2csf__NPX	21.3496	1.39712	17	0.469336	0.267815	0.249029	0.294964	0.181267	0.254816
1163	GIMAP7__Inflammation_II_o2csf__NPX	-15.3043	16.2165	18	0.630112	0.197167	0.22766	0.202291	0.183341	0.257453
1164	GIMAP8__Oncology_II_o2csf__NPX	47.546	-2.92534	2	0.155924	0.0705903	0.127947	0.0425033	0.18613	0.257748
1165	GIPC2__Neurology_II_o2csf__NPX	35.3006	27.1699	13	0.533953	0.255842	0.308277	0.311603	0.190127	0.258339
1166	GIPC3__Oncology_II_o2csf__NPX	45.4274	1.75592	2	0.14295	0.024252	0.108587	0.0605567	0.192452	0.258529
1167	GIPR__Inflammation_II_o2csf__NPX	-3.73211	30.1912	20	0.214413	0.232452	0.123719	0.114603	0.194563	0.258592
1168	GIP__Cardiometabolic_II_o2csf__NPX	5.362	17.5376	14	0.0724065	0.073683	0.138051	0.117986	0.195916	0.258887
1169	GIT1__Inflammation_II_o2csf__NPX	5.5987	-1.82241	11	0.10073	0.0681514	0.12089	0.117398	0.198906	0.25971
1170	GJA8__Oncology_II_o2csf__NPX	42.0779	-0.806228	2	0.105932	0.0800937	0.0249709	0.0273076	0.199057	0.259963
1171	GKN1__Neurology_o2csf__NPX	-32.7105	0.378793	12	0.181536	0.00314872	0.100715	0.0229212	0.199703	0.265449
1172	GLA__Inflammation_II_o2csf__NPX	-15.7836	20.7514	20	0.638744	0.332462	0.117931	0.0821358	0.199928	0.26625
1173	GLB1__Neurology_o2csf__NPX	-8.9848	-17.2182	4	0.63856	0.355331	0.432118	0.413454	0.200308	0.266546
1174	GLI2__Inflammation_II_o2csf__NPX	7.38067	32.1491	10	0.17282	0.0119592	0.00646787	0.0135722	0.201744	0.267221
1175	GLIPR1__Oncology_II_o2csf__NPX	32.9791	0.152208	17	0.223193	0.0607591	0.0278245	0.0295473	0.204098	0.273677
1176	GLO1__Cardiometabolic_o2csf__NPX	-2.06721	0.931285	11	0.824204	0.539018	0.71448	0.686926	0.204354	0.273951
1177	GLOD4__Inflammation_o2csf__NPX	-2.62541	-0.16688	11	0.932238	0.60487	0.911876	0.85426	0.204927	0.274331
1178	GLP1R__Neurology_II_o2csf__NPX	26.6143	19.314	5	0.0290426	0.0310175	0.00448274	0.0210483	0.207478	0.278086
1179	GLRX5__Inflammation_II_o2csf__NPX	-12.6377	12.8859	18	0.276346	0.0301994	0.0260708	0.066976	0.215561	0.278318
1180	GLRX__Cardiometabolic_o2csf__NPX	-6.77157	-13.0585	4	0.834048	0.583272	0.544455	0.530042	0.216497	0.284436
1181	GLT8D2__Neurology_o2csf__NPX	-27.2762	-31.2265	19	0.110411	0.0387047	0.0211485	0.0688377	0.218933	0.288677
1182	GLYR1__Oncology_II_o2csf__NPX	55.1321	2.2076	2	0.126599	0.00842452	0.103686	0.0408386	0.219197	0.290301
1183	GM2A__Cardiometabolic_II_o2csf__NPX	-13.8501	30.0258	20	0.4537	0.10865	0.212272	0.169798	0.225046	0.295112
1184	GMFG__Cardiometabolic_II_o2csf__NPX	-4.45346	16.64	18	0.663857	0.226779	0.182509	0.155443	0.226124	0.295259
1185	GMPR2__Inflammation_II_o2csf__NPX	-9.90621	14.3432	18	0.692506	0.422552	0.265961	0.314202	0.228828	0.296821
1186	GMPR__Inflammation_o2csf__NPX	-6.4058	11.6821	18	0.019867	0.0702525	0.0961533	0.0944159	0.232002	0.298973
1187	GNAS__Neurology_II_o2csf__NPX	27.1772	5.09545	17	0.827142	0.406733	0.391517	0.395604	0.233035	0.302095
1188	GNE__Oncology_o2csf__NPX	-42.3171	-26.4087	9	0.109185	0.0209276	0.0408822	0.0639224	0.233995	0.302433
1189	GNGT1__Neurology_II_o2csf__NPX	20.1246	-10.3113	8	0.00952969	0.0548593	0.0764077	0.0636762	0.237317	0.305006
1190	GNLY__Neurology_o2csf__NPX	-21.7351	-3.09961	6	0.645843	0.146142	0.155353	0.130677	0.239281	0.305091
1191	GNPDA1__Cardiometabolic_II_o2csf__NPX	0.217427	1.12235	11	0.572963	0.479696	0.330991	0.407962	0.240098	0.308192
1192	GNPDA2__Inflammation_II_o2csf__NPX	-8.82615	28.653	20	0.777545	0.615872	0.651372	0.707881	0.240213	0.3118
1193	GOLGA3__Neurology_II_o2csf__NPX	14.906	11.0234	14	0.106973	0.0215044	0.0938655	0.112472	0.24495	0.312707
1194	GOLM2__Neurology_o2csf__NPX	-5.57245	-9.92375	4	0.9366	0.725565	0.746022	0.770083	0.245651	0.312939
1195	GOPC__Inflammation_o2csf__NPX	-11.6292	-24.8483	7	0.185951	0.149817	0.0860544	0.0282415	0.247001	0.314121
1196	GORASP2__Oncology_II_o2csf__NPX	48.0698	2.7154	2	0.260408	0.0152592	0.111224	0.0133276	0.25025	0.314247
1197	GOT1__Cardiometabolic_II_o2csf__NPX	-13.2589	32.2286	20	0.271563	0.22241	0.409495	0.528811	0.251189	0.31815
1198	GP1BA__Cardiometabolic_o2csf__NPX	-33.098	4.05894	12	0.592943	0.0530939	0.0488554	0.161754	0.254977	0.31834
1199	GP1BB__Cardiometabolic_II_o2csf__NPX	12.6541	32.9306	10	0.0854524	0.0145146	0.00329087	0.015507	0.25713	0.318867
1200	GP2__Cardiometabolic_o2csf__NPX	-38.3068	2.97568	12	0.100837	0.00305236	0.0109658	0.06298	0.258563	0.318952
1201	GP5__Inflammation_II_o2csf__NPX	-26.5146	22.8544	3	0.574311	0.0107385	0.0223167	0.0775682	0.2646	0.321568
1202	GP6__Neurology_o2csf__NPX	-33.856	4.09247	12	0.477384	0.0346165	0.132829	0.0779759	0.271533	0.321863
1203	GPA33__Oncology_o2csf__NPX	-33.7674	-15.5566	16	0.220752	0.0501864	0.00654202	0.0454228	0.272953	0.322644
1204	GPC1__Oncology_o2csf__NPX	1.65006	-19.6851	1	0.866921	0.681016	0.500767	0.474757	0.273249	0.325197
1205	GPC5__Neurology_o2csf__NPX	-3.58134	-11.4415	11	0.907774	0.698407	0.613721	0.605355	0.273489	0.326885
1206	GPD1__Oncology_II_o2csf__NPX	56.1038	2.94537	2	0.179947	0.171442	0.0940927	0.0551106	0.273845	0.326948
1207	GPHA2__Oncology_II_o2csf__NPX	29.6754	5.68474	17	0.798213	0.296773	0.272038	0.175386	0.27645	0.327855
1208	GPIHBP1__Oncology_II_o2csf__NPX	29.2834	0.784486	17	0.474131	0.283451	0.180956	0.209218	0.277392	0.328847
1209	GPI__Inflammation_II_o2csf__NPX	0.258692	0.794026	11	0.845556	0.568928	0.618363	0.642327	0.281567	0.332707
1210	GPKOW__Neurology_o2csf__NPX	-26.5232	-32.3175	19	0.103846	0.0228479	0.0813589	0.00259794	0.287515	0.334564
1211	GPNMB__Cardiometabolic_o2csf__NPX	-6.65566	1.07733	11	0.745666	0.397104	0.472605	0.385213	0.295245	0.335197
1212	GPR101__Neurology_II_o2csf__NPX	26.1006	21.1841	5	0.177689	0.0332326	0.0688247	0.0818916	0.298042	0.337222
1213	GPR158__Neurology_II_o2csf__NPX	25.6807	-0.11594	17	0.244873	0.272227	0.196987	0.293931	0.305094	0.344459
1214	GPR15L__Oncology_II_o2csf__NPX	46.9034	10.4103	2	0.129058	0.0867201	0.0349804	0.0209907	0.308678	0.345429
1215	GPR37__Cardiometabolic_o2csf__NPX	-7.67216	-11.2617	4	0.911232	0.5277	0.70843	0.714904	0.309013	0.347455
1216	GPRC5C__Oncology_II_o2csf__NPX	54.471	-0.690868	2	0.292375	0.082133	0.0487847	0.0211817	0.319361	0.348826
1217	GRAP2__Cardiometabolic_o2csf__NPX	-35.2916	-0.66709	12	0.139364	0.0177488	0.11671	0.071004	0.320214	0.351379
1218	GRHPR__Cardiometabolic_II_o2csf__NPX	-8.95994	11.639	18	0.410935	0.188408	0.115858	0.188384	0.322498	0.351927
1219	GRIK2__Neurology_II_o2csf__NPX	25.4356	-1.18938	17	0.596363	0.57408	0.227461	0.305447	0.323068	0.352729
1220	GRIN2B__Neurology_II_o2csf__NPX	26.6595	22.6529	5	0.181753	0.0102142	0.0016327	0.0651827	0.330489	0.357518
1221	GRK5__Cardiometabolic_o2csf__NPX	1.52443	-35.4504	7	0.083946	0.0888014	0.0335764	0.0696499	0.333667	0.360851
1222	GRN__Neurology_o2csf__NPX	-12.5587	-2.4602	6	0.914978	0.437548	0.616589	0.593562	0.336283	0.361358
1223	GRPEL1__Oncology_o2csf__NPX	-35.2966	-19.1576	9	0.40509	0.014649	0.109177	0.0699827	0.337643	0.362181
1224	GRP__Cardiometabolic_II_o2csf__NPX	-4.80615	20.9565	20	0.760207	0.445253	0.312542	0.332966	0.338556	0.364586
1225	GRSF1__Oncology_II_o2csf__NPX	53.4027	3.09538	2	0.0952839	0.140312	0.0326289	0.115067	0.344044	0.366548
1226	GSAP__Oncology_o2csf__NPX	-36.4228	-29.6897	9	0.110941	0.0517761	0.0200404	0.087654	0.3479	0.367961
1227	GSN__Inflammation_II_o2csf__NPX	-18.1382	21.117	3	0.868959	0.328399	0.282313	0.226148	0.348298	0.36948
1228	GSR__Inflammation_II_o2csf__NPX	0.755339	0.353645	11	0.952911	0.695721	0.754973	0.768691	0.352033	0.371084
1229	GSTA1__Cardiometabolic_o2csf__NPX	-31.0714	17.719	3	0.376914	0.0944389	0.0944239	0.0315728	0.35269	0.373025
1230	GSTA3__Oncology_o2csf__NPX	-36.5408	-18.8787	9	0.145478	0.00159896	0.0111066	0.00349026	0.356896	0.375388
1231	GSTM4__Cardiometabolic_II_o2csf__NPX	16.5311	26.6597	15	0.106881	0.0401111	0.0650305	0.0329459	0.364859	0.380746
1232	GSTP1__Neurology_o2csf__NPX	-7.96214	-15.3819	4	0.49201	0.257443	0.273516	0.234644	0.367041	0.384671
1233	GSTT2B__Neurology_II_o2csf__NPX	22.705	4.79238	17	0.35955	0.115625	0.172445	0.243297	0.367786	0.384692
1234	GTF2IRD1__Oncology_II_o2csf__NPX	51.7407	7.89505	2	0.140392	0.121581	0.0701375	0.0072081	0.368579	0.393848
1235	GTPBP2__Neurology_II_o2csf__NPX	18.7235	16.5547	5	0.0428379	0.0283259	0.0235657	0.0204157	0.369944	0.395916
1236	GUCA2A__Neurology_o2csf__NPX	-27.2454	9.79377	12	0.789296	0.035541	0.212051	0.0658274	0.373766	0.400726
1237	GUCY2C__Oncology_II_o2csf__NPX	49.4029	3.7544	2	0.143455	0.080805	0.0832639	0.0271596	0.375333	0.402097
1238	GUK1__Cardiometabolic_II_o2csf__NPX	17.3739	29.2935	15	0.100041	0.108667	0.0544756	0.109078	0.378412	0.40581
1239	GUSB__Cardiometabolic_o2csf__NPX	0.939357	-16.5394	1	0.582922	0.270436	0.248709	0.20974	0.386024	0.409101
1240	GYS1__Cardiometabolic_o2csf__NPX	-2.91832	-38.5688	7	0.166032	0.18085	0.0886976	0.0703136	0.387384	0.410642
1241	GZMA__Inflammation_o2csf__NPX	-30.0052	-5.7867	16	0.456981	0.141045	0.140909	0.106567	0.38846	0.422878
1242	GZMB__Inflammation_o2csf__NPX	-25.6416	7.82803	12	0.340461	0.123787	0.0578357	0.120662	0.389951	0.426064
1243	GZMH__Cardiometabolic_o2csf__NPX	-31.6711	-6.97133	16	0.220331	0.0584617	0.10908	0.0993058	0.39232	0.433195
1244	H2AP__Oncology_II_o2csf__NPX	50.522	-0.72085	2	0.117588	0.0358358	0.0660543	0.004252	0.403964	0.440284
1245	HADH__Cardiometabolic_II_o2csf__NPX	17.7383	30.4571	15	0.0875764	0.0768	0.097869	0.027883	0.408552	0.441402
1246	HAGH__Oncology_o2csf__NPX	-36.8921	-22.1946	9	0.182914	0.12304	0.0724101	0.0563476	0.4137	0.442161
1247	HAO1__Oncology_o2csf__NPX	-37.8509	-24.3329	9	0.235668	0.0289747	0.106996	0.0358449	0.415643	0.443638
1248	HARS1__Neurology_o2csf__NPX	-17.0067	4.41082	6	0.709753	0.169974	0.342543	0.284729	0.423643	0.445685
1249	HAVCR1__Oncology_o2csf__NPX	-34.5597	-22.3999	9	0.450991	0.261896	0.202549	0.135772	0.42493	0.453934
1250	HAVCR2__Neurology_o2csf__NPX	-8.22531	-2.8559	11	0.838654	0.504243	0.819913	0.777329	0.42549	0.467267
1251	HBEGF__Oncology_o2csf__NPX	4.9398	-27.6075	1	0.262291	0.163586	0.159357	0.147113	0.432061	0.478934
1252	HBQ1__Oncology_o2csf__NPX	-37.5039	-24.8875	9	0.203797	0.0796721	0.000843389	0.0515375	0.452632	0.480137
1253	HBZ__Cardiometabolic_II_o2csf__NPX	-5.78829	12.5494	18	0.106303	0.082391	0.0463043	0.0964188	0.4614	0.484652
1254	HCG22__Cardiometabolic_II_o2csf__NPX	-1.72298	24.4812	20	0.224565	0.0653414	0.125513	0.145495	0.476708	0.491698
1255	HCLS1__Inflammation_o2csf__NPX	-14.1358	-30.2355	7	0.179317	0.0594895	0.0543349	0.112756	0.481935	0.510032
1256	HDAC8__Inflammation_II_o2csf__NPX	7.05804	34.9241	10	0.0137759	0.115704	0.0132219	0.0079306	0.497361	0.511066
1257	HDAC9__Neurology_II_o2csf__NPX	29.165	18.5027	5	0.108784	0.0152664	0.0978667	0.0272226	0.507207	0.514884
1258	HDDC2__Oncology_II_o2csf__NPX	43.3424	2.0424	2	0.534272	0.113501	0.172414	0.0921585	0.517042	0.522015
1259	HDGFL2__Neurology_II_o2csf__NPX	37.4543	29.5998	13	0.225047	0.0128436	0.0775937	0.110674	0.520663	0.53999
1260	HDGF__Oncology_o2csf__NPX	-35.5114	-17.6849	9	0.434643	0.0215076	0.166829	0.126652	0.521089	0.546193
1261	HEBP1__Cardiometabolic_o2csf__NPX	4.41446	-0.332497	11	0.438044	0.315802	0.389391	0.33809	0.558253	0.614697
1262	HEG1__Inflammation_II_o2csf__NPX	-8.79135	27.4852	20	0.831758	0.583954	0.68767	0.700073	0.561258	0.628536
1263	HEPACAM2__Neurology_II_o2csf__NPX	37.9398	27.6119	13	0.110203	0.0769659	0.0252702	0.0821683	0.616929	0.756725
1264	HEPH__Cardiometabolic_II_o2csf__NPX	-7.44487	22.4049	20	0.907989	0.65193	0.530741	0.50168	0.0127445	0
1265	HEXIM1__Inflammation_o2csf__NPX	-12.3571	-26.1347	7	0.247478	0.0485732	0.0785674	0.117656	0.0142016	0.068377
1266	HGFAC__Inflammation_II_o2csf__NPX	-27.0188	21.0443	3	0.730757	0.0471996	0.0368972	0.0759675	0.0144684	0.0746429
1267	HGF__Inflammation_o2csf__NPX	-15.7689	-5.97122	6	0.957144	0.561071	0.653438	0.617724	0.0147666	0.0817739
1268	HGS__Oncology_o2csf__NPX	-33.1521	-20.0607	9	0.326835	0.11049	0.138423	0.0910144	0.0167468	0.0877023
1269	HHEX__Neurology_II_o2csf__NPX	36.401	31.1626	13	0.10806	0.0856363	0.0870134	0.0138372	0.01682	0.0889048
1270	HIF1A__Inflammation_II_o2csf__NPX	3.82559	29.8157	10	0.0897288	0.00118752	0.0359955	0.0578013	0.0180364	0.0897909
1271	HIP1R__Neurology_II_o2csf__NPX	24.3794	8.19337	17	0.629458	0.243483	0.251757	0.209572	0.0202651	0.0902973
1272	HIP1__Cardiometabolic_II_o2csf__NPX	17.3365	24.328	15	0.0833546	0.0125023	0.0773684	0.0700457	0.0213141	0.0908669
1273	HJV__Neurology_II_o2csf__NPX	16.6641	12.9275	14	0.0133634	0.0896321	0.0552202	0.0965889	0.0266766	0.0966054
1274	HK2__Cardiometabolic_o2csf__NPX	-2.05881	-36.2811	7	0.139915	0.242189	0.0142597	0.00381534	0.0280971	0.0968797
1275	HLA-A__Neurology_II_o2csf__NPX	10.5699	7.58683	14	0.487907	0.299441	0.303608	0.268866	0.0297241	0.0971329
1276	HLA-DRA__Inflammation_o2csf__NPX	-6.33844	1.30542	11	0.461528	0.126994	0.10447	0.0646969	0.0310164	0.101141
1277	HLA-E__Inflammation_o2csf__NPX	-9.1161	-4.04363	11	0.606595	0.242445	0.393892	0.368388	0.0320706	0.106521
1278	HMBS__Oncology_o2csf__NPX	-37.1965	-23.8375	9	0.360737	0.0657155	0.0986675	0.0368497	0.0324839	0.112175
1279	HMCN2__Inflammation_II_o2csf__NPX	-19.3509	21.5302	3	0.76157	0.210486	0.217562	0.0951129	0.0325388	0.112534
1280	HMGCL__Cardiometabolic_II_o2csf__NPX	4.74981	17.5923	14	0.0607318	0.0483072	0.118161	0.0141977	0.0327978	0.112808
1281	HMGCS1__Cardiometabolic_II_o2csf__NPX	16.3388	27.2171	15	0.0523655	0.0640907	0.0428355	0.0897334	0.0334047	0.114201
1282	HMMR__Oncology_II_o2csf__NPX	49.8051	-6.18655	2	0.0724907	0.0122372	0.0993859	0.0476227	0.0337578	0.114222
1283	HMOX1__Cardiometabolic_o2csf__NPX	-22.4547	7.71153	12	0.712466	0.18163	0.355827	0.311557	0.0347021	0.114602
1284	HMOX2__Neurology_o2csf__NPX	-0.611085	-2.87097	11	0.633479	0.417548	0.59455	0.528086	0.0357223	0.119053
1285	HNF1A__Neurology_II_o2csf__NPX	18.667	-9.41345	8	0.0212758	0.0882558	0.110232	0.108199	0.0358243	0.12188
1286	HNMT__Neurology_o2csf__NPX	-17.9351	-10.543	4	0.873054	0.422995	0.466757	0.404375	0.0360728	0.122154
1287	HNRNPK__Cardiometabolic_o2csf__NPX	-0.731445	-37.4877	7	0.0433915	0.0106024	0.00734342	0.00848415	0.0374828	0.127598
1288	HNRNPUL1__Neurology_II_o2csf__NPX	13.411	14.0521	14	0.119978	0.073534	0.0108386	0.0104702	0.0375194	0.127619
1289	HPCAL1__Inflammation_o2csf__NPX	-13.6646	-12.7703	4	0.655781	0.395324	0.409037	0.448982	0.0378595	0.128758
1290	HPGDS__Oncology_o2csf__NPX	-36.7898	-25.4567	9	0.189604	0.021199	0.0312651	0.0317594	0.0382754	0.134138
1291	HPSE__Cardiometabolic_II_o2csf__NPX	-21.9449	31.2916	20	0.120688	0.0237945	0.00332096	0.00188801	0.0383879	0.134729
1292	HRAS__Oncology_II_o2csf__NPX	48.9067	4.95614	2	0.189929	0.115664	0.096873	0.0476389	0.0385135	0.134982
1293	HRC__Cardiometabolic_II_o2csf__NPX	-6.76479	23.4922	20	0.732263	0.592301	0.454637	0.475724	0.0385239	0.134982
1294	HRG__Inflammation_II_o2csf__NPX	-26.5196	20.7818	3	0.776554	0.0816159	0.081133	0.0556444	0.038673	0.135572
1295	HS1BP3__Cardiometabolic_II_o2csf__NPX	6.75314	15.0632	14	0.0728236	0.0668234	0.0420403	0.000404565	0.0390366	0.135826
1296	HS3ST3B1__Oncology_o2csf__NPX	-35.1008	-21.5988	9	0.471434	0.334949	0.218487	0.201815	0.0393767	0.136121
1297	HS6ST1__Oncology_o2csf__NPX	-26.948	-12.2266	16	0.899017	0.507448	0.494195	0.427839	0.0394709	0.136121
1298	HS6ST2__Inflammation_II_o2csf__NPX	-8.25961	28.8986	20	0.691129	0.572263	0.618272	0.683986	0.0394944	0.136121
1299	HSBP1__Cardiometabolic_II_o2csf__NPX	2.32826	16.1384	14	0.239811	0.195758	0.0183647	0.0317338	0.0395572	0.136627
1300	HSD11B1__Inflammation_o2csf__NPX	-10.5637	-23.6621	7	0.109644	0.022931	0.0408139	0.0524803	0.0397377	0.136712
1301	HSD17B14__Neurology_II_o2csf__NPX	37.6393	28.6845	13	0.239336	0.030195	0.129415	0.13044	0.0407134	0.138927
1302	HSD17B3__Cardiometabolic_II_o2csf__NPX	15.449	26.1338	15	0.00525615	0.0808488	0.0449412	0.0347992	0.0408259	0.141796
1303	HSDL2__Cardiometabolic_II_o2csf__NPX	-0.603061	18.3896	18	0.281395	0.185939	0.139657	0.217946	0.0411241	0.141838
1304	HSP90B1__Neurology_o2csf__NPX	-32.0972	-31.8547	19	0.0693783	0.0295295	0.102225	0.0353803	0.0418435	0.142092
1305	HSPA1A__Inflammation_o2csf__NPX	-14.6158	-13.2475	4	0.935897	0.514101	0.705098	0.660898	0.0419245	0.142703
1306	HSPA2__Oncology_II_o2csf__NPX	30.2339	2.31973	17	0.818225	0.587161	0.511493	0.480881	0.0420318	0.142936
1307	HSPB1__Cardiometabolic_o2csf__NPX	-18.3487	4.12269	6	0.806406	0.238817	0.413063	0.385081	0.042861	0.143547
1308	HSPB6__Oncology_o2csf__NPX	-18.4469	3.68463	6	0.853366	0.220678	0.388964	0.329643	0.0432613	0.143568
1309	HSPG2__Cardiometabolic_o2csf__NPX	-23.7075	3.08737	12	0.911016	0.318315	0.445132	0.287508	0.0441768	0.144708
1310	HTR1A__Neurology_II_o2csf__NPX	24.8209	19.2663	5	0.143255	0.0635886	0.0578871	0.026632	0.044339	0.14494
1311	HTR1B__Neurology_II_o2csf__NPX	25.1677	18.9959	5	0.0770274	0.0353409	0.00877805	0.00122659	0.0443965	0.144961
1312	HTRA2__Oncology_o2csf__NPX	-24.8294	-14.6808	16	0.909042	0.569126	0.520024	0.461502	0.0444122	0.145193
1313	HYAL1__Cardiometabolic_o2csf__NPX	-26.0952	1.42366	12	0.814126	0.326669	0.34916	0.256318	0.0445247	0.149201
1314	HYOU1__Cardiometabolic_o2csf__NPX	-9.39925	-8.37841	4	0.979995	0.677267	0.690899	0.680064	0.0445823	0.149813
1315	ICA1__Inflammation_o2csf__NPX	-11.3539	-34.5884	7	0.239598	0.171634	0.171916	0.229654	0.0447758	0.150066
1316	ICAM1__Cardiometabolic_o2csf__NPX	-30.5454	2.92346	12	0.872597	0.258302	0.422383	0.274445	0.0453278	0.150109
1317	ICAM2__Cardiometabolic_o2csf__NPX	-28.153	1.83427	12	0.974464	0.542752	0.607107	0.548496	0.0458405	0.15032
1318	ICAM3__Cardiometabolic_o2csf__NPX	-33.2537	5.15834	12	0.762502	0.135928	0.22152	0.121646	0.0462277	0.150678
1319	ICAM4__Inflammation_o2csf__NPX	-23.6443	-5.29977	6	0.387297	0.050366	0.0815096	0.0593834	0.0463506	0.151206
1320	ICAM5__Cardiometabolic_o2csf__NPX	0.027884	-11.5304	11	0.638406	0.745932	0.584734	0.651629	0.0467587	0.151206
1321	ICOSLG__Oncology_o2csf__NPX	0.481437	-24.5534	1	0.797465	0.621431	0.643334	0.630938	0.0467744	0.151227
1322	ID4__Oncology_II_o2csf__NPX	53.8803	7.29385	2	0.128307	0.0611103	0.024631	0.0132242	0.047002	0.151227
1323	IDI2__Neurology_o2csf__NPX	-7.71779	8.79076	18	0.167717	0.0306084	0.0910448	0.116844	0.0471144	0.15148
1324	IDO1__Cardiometabolic_II_o2csf__NPX	9.62765	16.6985	14	0.0758104	0.124672	0.0217273	0.0682026	0.047894	0.151796
1325	IDO1__Inflammation_II_o2csf__NPX	10.1979	36.3421	10	0.0465216	0.145721	0.0590427	0.0697964	0.0490345	0.152071
1326	IDO1__Neurology_II_o2csf__NPX	11.9652	10.6263	14	0.0190262	0.0920775	0.00406797	0.0243051	0.0490763	0.152324
1327	IDO1__Oncology_II_o2csf__NPX	47.3611	4.29624	2	0.187601	0.00356051	0.074166	0.00647202	0.0490763	0.152387
1328	IDS__Inflammation_o2csf__NPX	4.16139	-13.8313	1	0.437383	0.660223	0.387311	0.449867	0.0492019	0.153231
1329	IDUA__Oncology_o2csf__NPX	-19.599	-14.8273	16	0.441999	0.206516	0.143565	0.133356	0.049419	0.157155
1330	IFI30__Oncology_II_o2csf__NPX	29.9732	6.93867	17	0.626361	0.115071	0.000864202	0.0773501	0.0500939	0.157155
1331	IFIT1__Oncology_II_o2csf__NPX	45.8284	5.32533	2	0.171546	0.0512098	0.0931505	0.030573	0.0506877	0.157472
1332	IFIT3__Oncology_II_o2csf__NPX	46.9072	6.56049	2	0.162589	0.0944913	0.046504	0.0136802	0.0507583	0.158337
1333	IFNAR1__Oncology_II_o2csf__NPX	27.8157	1.37308	17	0.633052	0.601723	0.452783	0.501139	0.0511978	0.158611
1334	IFNGR1__Inflammation_o2csf__NPX	-0.591639	-7.47285	11	0.925421	0.787844	0.814309	0.798375	0.051258	0.160024
1335	IFNGR2__Neurology_o2csf__NPX	3.32668	-12.9983	1	0.674146	0.771947	0.589868	0.643655	0.051496	0.160911
1336	IFNG__Inflammation_o2csf__NPX	-39.6692	-8.30702	16	0.0219857	0.0453201	0.0528486	0.0123261	0.0515012	0.164898
1337	IFNL1__Neurology_o2csf__NPX	-30.4637	-33.2833	19	0.120416	0.00634425	0.0239182	0.0437429	0.0515954	0.166312
1338	IFNL2__Neurology_II_o2csf__NPX	27.3244	19.9552	5	0.114659	0.136573	0.0354993	0.0244	0.0519407	0.166586
1339	IFNLR1__Inflammation_o2csf__NPX	-4.31085	-15.1779	4	0.75746	0.726161	0.494757	0.485556	0.052456	0.166607
1340	IFNW1__Cardiometabolic_II_o2csf__NPX	6.76637	11.4263	14	0.586337	0.420846	0.471391	0.472184	0.0527255	0.167113
1341	IFT20__Neurology_II_o2csf__NPX	19.0858	-5.51613	8	0.0244862	0.0112493	0.00566784	0.0581783	0.0527333	0.167134
1342	IGBP1__Neurology_II_o2csf__NPX	15.8629	16.9681	14	0.0577313	0.169911	0.0429595	0.0158118	0.0530577	0.167134
1343	IGDCC3__Neurology_II_o2csf__NPX	23.8195	20.1079	5	0.245681	0.190233	0.0752118	0.0486736	0.0531257	0.167746
1344	IGDCC4__Cardiometabolic_II_o2csf__NPX	-17.5975	29.7926	20	0.821938	0.34192	0.397079	0.284415	0.0532722	0.167746
1345	IGF1R__Oncology_o2csf__NPX	1.94532	-23.6615	1	0.857724	0.812641	0.693135	0.693914	0.0536201	0.167767
1346	IGF2BP3__Cardiometabolic_II_o2csf__NPX	13.3227	28.3925	15	0.00664656	0.0200896	0.0231769	0.0445136	0.0536698	0.167978
1347	IGF2R__Neurology_o2csf__NPX	-6.2185	-4.42719	11	0.938055	0.68706	0.728721	0.69446	0.0538084	0.16994
1348	IGFBP1__Cardiometabolic_o2csf__NPX	-19.7464	11.1546	3	0.773389	0.365698	0.53932	0.560132	0.0539497	0.1734
1349	IGFBP2__Cardiometabolic_o2csf__NPX	-22.1776	-1.8988	6	0.854369	0.240138	0.443663	0.368343	0.0542558	0.173675
1350	IGFBP3__Cardiometabolic_o2csf__NPX	-30.2443	1.8962	12	0.820962	0.329086	0.339543	0.311364	0.0549542	0.173696
1351	IGFBP4__Neurology_o2csf__NPX	-21.3142	-2.12983	6	0.982613	0.434139	0.620785	0.583635	0.0549856	0.173991
1352	IGFBP6__Cardiometabolic_o2csf__NPX	-24.054	2.35888	12	0.899456	0.307185	0.408035	0.273678	0.0551268	0.174265
1353	IGFBP7__Cardiometabolic_o2csf__NPX	-25.1889	-0.839466	12	0.591752	0.153531	0.127925	0.119634	0.0552106	0.17454
1354	IGFBPL1__Cardiometabolic_o2csf__NPX	-5.29513	-14.4689	4	0.802506	0.478701	0.504785	0.496114	0.0554303	0.174582
1355	IGFL4__Inflammation_II_o2csf__NPX	2.87192	33.1219	10	0.121606	0.043499	0.00994673	0.0193857	0.0556212	0.174814
1356	IGHMBP2__Cardiometabolic_II_o2csf__NPX	17.0458	21.0239	15	0.0250196	0.0180526	0.107058	0.0789222	0.0558148	0.174835
1357	IGLC2__Inflammation_II_o2csf__NPX	-34.491	12.4567	12	0.559301	0.035643	0.0115406	0.142961	0.0562988	0.175088
1358	IGLON5__Oncology_II_o2csf__NPX	28.6987	4.15362	17	0.831277	0.505172	0.443102	0.47961	0.0563772	0.17513
1359	IGSF21__Cardiometabolic_II_o2csf__NPX	-6.29153	28.6219	20	0.746052	0.682374	0.58603	0.69317	0.0568664	0.175405
1360	IGSF3__Oncology_o2csf__NPX	2.09159	-20.0317	1	0.877381	0.742702	0.540183	0.558615	0.0569867	0.175995
1361	IGSF8__Cardiometabolic_o2csf__NPX	-6.58906	-19.2089	4	0.574321	0.282563	0.318895	0.304381	0.0574942	0.181945
1362	IGSF9__Cardiometabolic_II_o2csf__NPX	-23.7116	19.271	3	0.429308	0.101066	0.0678124	0.00274046	0.0585458	0.182219
1363	IKBKG__Inflammation_o2csf__NPX	-13.0495	-28.1754	7	0.255099	0.00438464	0.0394046	0.0129354	0.0586897	0.182789
1364	IKZF2__Oncology_o2csf__NPX	-41.459	-29.1896	9	0.105076	0.0112944	0.00047234	0.052041	0.0587184	0.183379
1365	IL10RA__Inflammation_o2csf__NPX	-13.3442	-33.2343	7	0.193146	0.0892468	0.0762598	0.0300653	0.0588074	0.184413
1366	IL10RB__Inflammation_o2csf__NPX	-10.9036	-4.53135	6	0.939368	0.546607	0.694683	0.630209	0.0588257	0.186797
1367	IL10__Inflammation_o2csf__NPX	-16.1961	-30.6955	7	0.100913	0.0559995	0.0646953	0.0534474	0.058844	0.187071
1368	IL11__Inflammation_o2csf__NPX	-13.9901	-35.01	7	0.237893	0.00164742	0.0914534	0.0781485	0.0589199	0.187599
1369	IL12A_IL12B__Oncology_o2csf__NPX	-32.7563	-4.6632	12	0.300409	0.0132995	0.137416	0.150214	0.0592468	0.187831
1370	IL12B__Inflammation_o2csf__NPX	-32.5135	-4.47746	12	0.483613	0.0761689	0.21954	0.155765	0.0600185	0.188801
1371	IL12RB1__Inflammation_o2csf__NPX	-17.4779	-27.0608	7	0.0847629	0.00347442	0.101792	0.0897257	0.0601493	0.188823
1372	IL12RB2__Inflammation_II_o2csf__NPX	1.19047	32.6122	10	0.22446	0.0917109	0.0943197	0.103145	0.0605077	0.189624
1373	IL13RA1__Oncology_o2csf__NPX	-23.9576	-10.0913	16	0.85181	0.383185	0.480355	0.404455	0.0608634	0.189645
1374	IL13RA2__Neurology_II_o2csf__NPX	23.7303	21.5196	5	0.148448	0.0715945	0.0213062	0.0403234	0.0611015	0.190764
1375	IL13__Inflammation_o2csf__NPX	-12.3659	-36.2277	7	0.0748181	0.164757	0.0613668	0.036245	0.0615462	0.195342
1376	IL15RA__Inflammation_o2csf__NPX	-14.2145	-33.6878	7	0.129893	0.0701891	0.0236892	0.0948698	0.0627181	0.195932
1377	IL15__Inflammation_o2csf__NPX	-18.9207	0.439995	6	0.883164	0.498831	0.717577	0.650042	0.063461	0.195932
1378	IL16__Inflammation_o2csf__NPX	-10.9733	3.30379	6	0.544157	0.129164	0.174693	0.160575	0.0636964	0.195954
1379	IL17A__Inflammation_o2csf__NPX	-9.83956	-35.0507	7	0.254388	0.10569	0.191778	0.112394	0.0637697	0.197325
1380	IL17C__Inflammation_o2csf__NPX	-12.2586	-35.072	7	0.0615426	0.0568559	0.00852474	0.0572758	0.0638141	0.19762
1381	IL17D__Inflammation_o2csf__NPX	-23.5317	-2.32462	6	0.822978	0.200912	0.330059	0.288143	0.0638795	0.197873
1382	IL17F__Inflammation_o2csf__NPX	-10.6577	-36.4908	7	0.0243399	0.0452511	0.0141914	0.03211	0.0650881	0.19819
1383	IL17RA__Neurology_o2csf__NPX	-8.84221	-2.18997	6	0.79746	0.445478	0.54056	0.477328	0.0652241	0.198443
1384	IL17RB__Inflammation_o2csf__NPX	2.11257	-17.5955	1	0.745346	0.713767	0.4651	0.491692	0.0658938	0.198506
1385	IL18BP__Cardiometabolic_o2csf__NPX	-9.91073	-3.45495	6	0.967582	0.616283	0.750865	0.666573	0.0659225	0.203317
1386	IL18R1__Inflammation_o2csf__NPX	-27.333	-1.99962	12	0.694713	0.346326	0.361408	0.333743	0.0661894	0.203886
1387	IL18RAP__Neurology_o2csf__NPX	-23.2595	-25.3432	19	0.093439	0.122397	0.012205	0.0617003	0.0673194	0.203907
1388	IL18__Inflammation_o2csf__NPX	-25.3563	12.9384	3	0.635792	0.00705042	0.200345	0.102128	0.0673377	0.203907
1389	IL19__Cardiometabolic_o2csf__NPX	-3.91609	-7.72545	11	0.632085	0.465561	0.512946	0.507386	0.0676124	0.204414
1390	IL1A__Inflammation_o2csf__NPX	-16.1472	-37.6942	7	0.0811647	0.0592121	0.00274537	0.0198309	0.0686744	0.205025
1391	IL1B__Inflammation_o2csf__NPX	-16.0609	-37.6019	7	0.111143	0.0381507	0.00888048	0.0031538	0.0695795	0.205025
1392	IL1R1__Neurology_o2csf__NPX	-25.9546	3.24639	12	0.907623	0.345864	0.516532	0.421964	0.070291	0.205279
1393	IL1R2__Inflammation_o2csf__NPX	-28.7092	17.4914	3	0.750189	0.15388	0.183033	0.0420968	0.071837	0.2053
1394	IL1RAP__Neurology_o2csf__NPX	-27.3627	3.95317	12	0.73474	0.237826	0.236432	0.138056	0.0721352	0.205574
1395	IL1RL1__Cardiometabolic_o2csf__NPX	-27.3992	-1.89726	12	0.437763	0.16794	0.257123	0.255444	0.073349	0.205595
1396	IL1RL2__Inflammation_o2csf__NPX	2.56492	-13.8725	1	0.700469	0.642288	0.483038	0.527086	0.0748191	0.20589
1397	IL1RN__Inflammation_o2csf__NPX	-19.3751	8.14012	6	0.560113	0.0469325	0.205994	0.163169	0.0757033	0.206122
1398	IL20RA__Inflammation_o2csf__NPX	-12.4656	-33.4124	7	0.202977	0.20779	0.216856	0.231001	0.0758733	0.206144
1399	IL20RB__Inflammation_II_o2csf__NPX	7.93576	34.861	10	0.0495662	0.0622925	0.00132494	0.0234133	0.0770243	0.206439
1400	IL20__Inflammation_o2csf__NPX	-12.2366	-32.8061	7	0.0376835	0.0437975	0.00613109	0.0149121	0.0779425	0.207895
1401	IL21R__Inflammation_II_o2csf__NPX	6.66871	33.3986	10	0.0109396	0.110891	0.0463208	0.010395	0.0790071	0.212114
1402	IL22RA1__Inflammation_o2csf__NPX	-12.0989	-35.1781	7	0.0426278	0.051549	0.023357	0.00527636	0.0798939	0.212705
1403	IL22__Oncology_II_o2csf__NPX	32.1429	1.30672	17	0.459275	0.363761	0.248041	0.250452	0.0845868	0.21357
1404	IL24__Inflammation_o2csf__NPX	-10.4092	-33.8137	7	0.0937964	0.0357206	0.0295322	0.023974	0.0849085	0.213865
1405	IL25__Oncology_II_o2csf__NPX	48.9547	-5.35696	2	0.142197	0.0822763	0.0690903	0.00790308	0.0893764	0.214372
1406	IL2RA__Cardiometabolic_o2csf__NPX	-31.3108	8.16132	12	0.626036	0.0388914	0.248174	0.178362	0.090564	0.217811
1407	IL2RB__Inflammation_o2csf__NPX	-12.104	-34.2571	7	0.0488431	0.0168487	0.0749556	0.0779504	0.0906373	0.220659
1408	IL2RG__Oncology_II_o2csf__NPX	55.576	2.99822	2	0.229812	0.0304393	0.143814	0.0909057	0.0910637	0.221524
1409	IL2__Inflammation_o2csf__NPX	-9.29375	-32.3583	7	0.0280183	0.169909	0.159288	0.117605	0.0928398	0.221545
1410	IL31RA__Inflammation_II_o2csf__NPX	-20.7843	22.7921	3	0.298236	0.126869	0.0611654	0.0986441	0.0937188	0.222072
1411	IL31__Inflammation_II_o2csf__NPX	9.28294	32.9621	10	0.105456	0.0289211	0.0072544	0.0631064	0.0937214	0.223739
1412	IL32__Inflammation_o2csf__NPX	-18.9228	21.9123	3	0.165611	0.0935353	0.0143292	0.0961523	0.0956754	0.226925
1413	IL33__Inflammation_o2csf__NPX	-11.1884	-33.8118	7	0.0659796	0.0146297	0.00973551	0.0341474	0.0981474	0.226946
1414	IL34__Neurology_o2csf__NPX	-10.6226	-11.6867	4	0.418245	0.267305	0.328257	0.296391	0.0989898	0.228401
1415	IL36A__Inflammation_II_o2csf__NPX	8.2735	37.9828	10	0.111862	0.0310703	0.0033429	0.000445408	0.0992723	0.228634
1416	IL36G__Inflammation_II_o2csf__NPX	1.86303	11.2177	14	0.0505341	0.0543032	0.0517456	0.0845619	0.100345	0.234878
1417	IL3RA__Inflammation_o2csf__NPX	-7.01309	-33.7856	7	0.2095	0.17285	0.122476	0.128848	0.105032	0.235469
1418	IL3__Oncology_II_o2csf__NPX	43.3455	-4.46299	2	0.142852	0.149699	0.102407	0.106317	0.105352	0.235469
1419	IL4R__Inflammation_o2csf__NPX	-13.6797	-5.46998	6	0.78631	0.395647	0.529147	0.48882	0.110413	0.236629
1420	IL4__Inflammation_o2csf__NPX	-14.3007	-37.1365	7	0.0090979	0.0485399	0.0662585	0.0303585	0.1109	0.243149
1421	IL5RA__Inflammation_o2csf__NPX	-34.3477	11.3485	12	0.414034	0.077379	0.0876558	0.114052	0.118737	0.244014
1422	IL5__Inflammation_o2csf__NPX	-5.51253	-32.1231	7	0.00290722	0.0103553	0.0683736	0.0828129	0.121525	0.244857
1423	IL6R__Cardiometabolic_o2csf__NPX	-9.00363	-5.41276	4	0.836765	0.478207	0.518947	0.485044	0.12461	0.286103
1424	IL6ST__Cardiometabolic_o2csf__NPX	-0.119746	-11.8817	11	0.819587	0.710364	0.66623	0.710653	0.125434	0.291335
1425	IL6__Cardiometabolic_o2csf__NPX	-39.71	14.4271	12	0.313246	0.0081875	0.0227275	0.026217	0.171549	0.344227
1426	IL6__Inflammation_o2csf__NPX	-39.7133	14.4172	12	0.304523	0.024808	0.033087	0.0464722	0.238159	0.471276
1427	IL6__Neurology_o2csf__NPX	-39.7073	14.4284	12	0.389829	0.0193117	0.00109437	0.00502032	0.0490528	0.0757611
1428	IL6__Oncology_o2csf__NPX	-39.7096	14.4256	12	0.43755	0.083625	0.0415463	0.0247787	0.0568648	0.090888
1429	IL7R__Neurology_o2csf__NPX	-33.1882	6.38878	12	0.657189	0.16019	0.167583	0.0717299	0.0713539	0.0974282
1430	IL7__Inflammation_o2csf__NPX	-18.7211	0.708762	6	0.296461	0.134522	0.0473196	0.053537	0.0785174	0.105108
1431	IL9__Oncology_II_o2csf__NPX	41.3759	5.13878	2	0.274681	0.0814317	0.120796	0.121232	0.0801705	0.106796
1432	ILKAP__Neurology_o2csf__NPX	-32.6794	-13.8748	16	0.230138	0.0135996	0.0630423	0.0744313	0.0819209	0.12591
1433	IMMT__Oncology_II_o2csf__NPX	32.618	2.60934	17	0.725221	0.440723	0.327329	0.290487	0.0845788	0.127028
1434	IMPA1__Neurology_o2csf__NPX	-22.8666	-21.323	16	0.804277	0.645031	0.628465	0.575259	0.0850002	0.127555
1435	IMPACT__Neurology_II_o2csf__NPX	37.1509	30.1402	13	0.273133	0.032519	0.0385673	0.0823533	0.0851298	0.127598
1436	IMPG1__Neurology_II_o2csf__NPX	25.7465	15.1221	5	0.410598	0.149805	0.137321	0.116902	0.0863292	0.127872
1437	ING1__Neurology_o2csf__NPX	-27.719	-30.1564	19	0.0627513	0.0289256	0.0278348	0.0653439	0.0903809	0.128167
1438	INHBB__Inflammation_II_o2csf__NPX	-15.3341	18.7925	20	0.87989	0.326588	0.283241	0.21227	0.0905106	0.128695
1439	INHBC__Neurology_o2csf__NPX	-34.4977	5.25318	12	0.480888	0.147801	0.134429	0.0200525	0.0908023	0.128716
1440	INPP1__Oncology_o2csf__NPX	-27.6942	-17.5395	16	0.757349	0.370938	0.420509	0.332381	0.0919368	0.12899
1441	INPP5D__Cardiometabolic_II_o2csf__NPX	1.88123	16.9231	14	0.288543	0.0528464	0.0657131	0.0969266	0.0919692	0.129032
1442	INPP5J__Neurology_II_o2csf__NPX	-7.1052	13.4425	18	0.231969	0.0555553	0.0691169	0.0953596	0.0920665	0.12956
1443	INPPL1__Oncology_o2csf__NPX	-39.8804	-21.1017	9	0.164462	0.0276916	0.0125875	0.000508576	0.0921313	0.131184
1444	INSL3__Neurology_II_o2csf__NPX	39.0717	28.3216	13	0.0820791	0.0617948	0.00526084	0.0266356	0.0921313	0.134412
1445	INSL4__Oncology_II_o2csf__NPX	54.8247	3.55551	2	0.387668	0.172708	0.109691	0.0460931	0.0934927	0.135319
1446	INSL5__Oncology_II_o2csf__NPX	47.6605	2.53511	2	0.215227	0.0655131	0.113205	0.0549949	0.0936872	0.13667
1447	INSR__Inflammation_II_o2csf__NPX	4.34327	34.2972	10	0.300994	0.19717	0.093783	0.0418326	0.0939789	0.136691
1448	IPCEF1__Neurology_o2csf__NPX	-22.0109	-28.7643	19	0.263439	0.126758	0.0733801	0.0353375	0.094692	0.138632
1449	IQGAP2__Oncology_o2csf__NPX	-38.2936	-20.8752	9	0.132202	0.0432934	0.00203828	0.0394056	0.0951782	0.141585
1450	IRAG2__Cardiometabolic_o2csf__NPX	1.47189	-39.2172	7	0.0653061	0.0565538	0.0195722	0.0210197	0.0952106	0.142408
1451	IRAK1__Inflammation_o2csf__NPX	-14.0896	-35.7806	7	0.0734666	0.0400493	0.0359413	0.0201812	0.0965396	0.142957
1452	IRAK4__Inflammation_o2csf__NPX	-17.2653	-27.1538	7	0.0674659	0.0832846	0.0140046	0.0614308	0.0966044	0.143252
1453	ISLR2__Neurology_o2csf__NPX	-2.6418	-8.72317	11	0.893837	0.837216	0.746401	0.7696	0.0967017	0.143526
1454	ISM1__Inflammation_o2csf__NPX	-19.3455	-3.94781	6	0.789116	0.420155	0.443145	0.467949	0.0967665	0.144412
1455	ISM2__Cardiometabolic_II_o2csf__NPX	-17.6539	29.9672	20	0.815334	0.58804	0.453171	0.443804	0.0978037	0.144433
1456	IST1__Oncology_II_o2csf__NPX	45.7461	2.35791	2	0.200637	0.0675244	0.0608892	0.0399824	0.0978362	0.145214
1457	ITGA11__Inflammation_o2csf__NPX	-13.3079	-23.0833	7	0.136425	0.0299252	0.100441	0.0447049	0.0979658	0.145784
1458	ITGA2__Inflammation_II_o2csf__NPX	-25.7478	24.4525	3	0.142812	0.117916	0.0569745	0.0561159	0.0996513	0.149497
1459	ITGA5__Neurology_o2csf__NPX	-28.9383	1.39454	12	0.656925	0.25759	0.321513	0.266512	0.100591	0.151501
1460	ITGA6__Inflammation_o2csf__NPX	-7.465	-28.1672	7	0.0777834	0.063905	0.0118322	0.00606012	0.100915	0.158885
1461	ITGAL__Inflammation_II_o2csf__NPX	-4.51905	34.0099	20	0.0818852	0.053218	0.0261154	0.127302	0.100915	0.160067
1462	ITGAM__Neurology_o2csf__NPX	-8.61354	0.644568	6	0.714398	0.227699	0.35503	0.288621	0.10192	0.160299
1463	ITGAV__Oncology_o2csf__NPX	-25.7246	-17.0595	16	0.575941	0.465857	0.324397	0.271373	0.102439	0.160889
1464	ITGAX__Oncology_II_o2csf__NPX	42.6153	3.18551	2	0.186822	0.0417993	0.0559111	0.0203279	0.102504	0.166354
1465	ITGB1BP1__Oncology_o2csf__NPX	-40.126	-29.7208	9	0.0664011	0.0552804	0.16909	0.100685	0.103898	0.166586
1466	ITGB1BP2__Cardiometabolic_o2csf__NPX	1.87031	-39.0691	7	0.0865284	0.0580658	0.138411	0.0901036	0.105194	0.168274
1467	ITGB1__Cardiometabolic_o2csf__NPX	-29.5234	0.590705	12	0.894452	0.577646	0.617825	0.531831	0.107009	0.17397
1468	ITGB2__Cardiometabolic_o2csf__NPX	-8.01854	1.1311	6	0.8218	0.329483	0.553361	0.427088	0.108209	0.173991
1469	ITGB5__Oncology_o2csf__NPX	2.425	-20.9941	1	0.816946	0.628993	0.515457	0.515853	0.108338	0.174582
1470	ITGB6__Inflammation_o2csf__NPX	-16.8011	-35.1268	7	0.0690386	0.0549692	0.0602153	0.13839	0.108371	0.175426
1471	ITGB7__Oncology_o2csf__NPX	-35.8435	-24.9522	9	0.279761	0.0459474	0.0745095	0.0292843	0.10863	0.175679
1472	ITGBL1__Cardiometabolic_II_o2csf__NPX	-14.6925	30.3742	20	0.625215	0.25454	0.341814	0.328696	0.109635	0.1757
1473	ITIH1__Inflammation_II_o2csf__NPX	-17.7942	20.3166	3	0.922237	0.384453	0.377737	0.309364	0.109862	0.177113
1474	ITIH3__Cardiometabolic_o2csf__NPX	-33.2062	3.42945	12	0.401982	0.0157498	0.0306462	0.0690042	0.111093	0.181417
1475	ITIH4__Inflammation_II_o2csf__NPX	-26.5069	19.6799	3	0.789201	0.0861912	0.067456	0.0596145	0.11414	0.182219
1476	ITIH5__Oncology_II_o2csf__NPX	33.1489	1.68486	17	0.512473	0.274732	0.199519	0.175332	0.11427	0.182261
1477	ITM2A__Inflammation_o2csf__NPX	-7.0817	-6.69368	11	0.88422	0.64042	0.660134	0.631472	0.114497	0.188506
1478	ITPA__Cardiometabolic_II_o2csf__NPX	17.0435	27.788	15	0.0537558	0.0438639	0.0104621	0.0195009	0.120234	0.189055
1479	ITPR1__Cardiometabolic_II_o2csf__NPX	-3.81515	19.5605	18	0.371421	0.165225	0.209387	0.249897	0.123346	0.189645
1480	ITPRIP__Neurology_II_o2csf__NPX	27.0967	15.5659	5	0.229146	0.087639	0.107664	0.093311	0.124092	0.198443
1481	IVD__Neurology_o2csf__NPX	-28.4412	-34.5712	19	0.0566071	0.0310988	0.041505	0.113883	0.134691	0.204709
1482	IZUMO1__Oncology_II_o2csf__NPX	45.0942	-4.19871	2	0.29004	0.321736	0.224543	0.182529	0.142341	0.205574
1483	JAM2__Neurology_o2csf__NPX	2.40998	-7.80695	11	0.86262	0.833361	0.799063	0.810019	0.143572	0.210933
1484	JAM3__Inflammation_II_o2csf__NPX	-10.7898	29.7784	20	0.549783	0.358333	0.676883	0.726675	0.144772	0.213275
1485	JCHAIN__Inflammation_o2csf__NPX	-10.2463	-39.0084	7	0.000495933	0.0657763	0.0967372	0.0684012	0.14918	0.219562
1486	JMJD1C__Oncology_II_o2csf__NPX	51.1385	-1.96114	2	0.123493	0.0476902	0.0580613	0.0270588	0.151514	0.219836
1487	JPT2__Oncology_II_o2csf__NPX	36.5205	0.954459	17	0.267251	0.0276153	0.114339	0.0412573	0.15777	0.220068
1488	JUN__Inflammation_o2csf__NPX	-13.6424	-34.6514	7	0.110499	0.0503076	0.0704602	0.0375083	0.161627	0.22011
1489	KAZALD1__Oncology_o2csf__NPX	-26.4816	-14.3095	16	0.79038	0.388585	0.434104	0.40845	0.162373	0.222621
1490	KAZN__Oncology_II_o2csf__NPX	49.1776	1.86056	2	0.134118	0.00325912	0.0505278	0.0124381	0.168207	0.234583
1491	KCNC4__Neurology_II_o2csf__NPX	26.8247	16.0793	5	0.638717	0.581586	0.436416	0.461729	0.176959	0.243423
1492	KCNH2__Neurology_II_o2csf__NPX	20.7366	-9.1191	8	0.0722419	0.0703126	0.0255326	0.025371	0.192515	0.259415
1493	KCNIP4__Neurology_o2csf__NPX	-23.2455	-17.9768	16	0.490113	0.244574	0.384778	0.317376	0.216666	0.265681
1494	KCTD5__Neurology_II_o2csf__NPX	18.771	17.8405	5	0.203609	0.00971132	0.100558	0.0481184	0.218481	0.272748
1495	KDM3A__Inflammation_II_o2csf__NPX	7.14819	36.4442	10	0.0527493	0.06059	0.0298678	0.0397388	0.254655	0.279922
1496	KDR__Oncology_o2csf__NPX	-21.9759	-9.79996	16	0.850882	0.209127	0.352237	0.23312	0.256892	0.288128
1497	KEL__Neurology_o2csf__NPX	-33.0132	-28.0476	19	0.165777	0.0891468	0.00528212	0.0475488	0.287491	0.290386
1498	KHDC3L__Oncology_II_o2csf__NPX	48.0286	-1.23451	2	0.141522	0.0618653	0.0161277	0.0486552	0.327425	0.341969
1499	KHK__Cardiometabolic_II_o2csf__NPX	-5.94952	23.7799	20	0.71705	0.316682	0.441117	0.456011	0.341914	0.367075
1500	KIAA0319__Neurology_II_o2csf__NPX	26.4661	3.1909	17	0.792958	0.533185	0.556225	0.616482	0.434326	0.39119
1501	KIAA1549L__Oncology_II_o2csf__NPX	53.2756	5.34378	2	0.148749	0.00285447	0.0230451	0.0555984	0.450112	0.408363
1502	KIAA1549__Oncology_II_o2csf__NPX	50.3406	6.17601	2	0.111912	0.00352533	0.132976	0.0755209	0.471278	0.469229
1503	KIAA2013__Oncology_II_o2csf__NPX	55.7201	4.86513	2	0.160617	0.10988	0.0622954	0.0191793	0.481067	0.482099
1504	KIF1C__Cardiometabolic_II_o2csf__NPX	-0.588448	6.02689	18	0.362069	0.00177444	0.109728	0.13273	0.497793	0.537037
1505	KIF20B__Neurology_II_o2csf__NPX	29.7961	18.4752	5	0.00951328	0.0303087	0.0152844	0.0393535	0.515135	0.56556
1506	KIF22__Cardiometabolic_II_o2csf__NPX	10.4725	21.518	15	0.016083	0.0721275	0.028893	0.0529018	0	0.0355915
1507	KIFBP__Oncology_o2csf__NPX	-37.956	-21.8731	9	0.127506	0.00770459	0.0869117	0.00191259	0.0127654	0.0527015
1508	KIR2DL2__Oncology_II_o2csf__NPX	52.9675	-2.24623	2	0.145935	0.04584	0.120395	0.0744385	0.0147797	0.0581447
1509	KIR2DL3__Oncology_o2csf__NPX	-40.1732	-28.3396	9	0.112458	0.079941	0.0131219	0.0265058	0.0206497	0.0663516
1510	KIR2DS4__Oncology_II_o2csf__NPX	46.7083	1.74744	2	0.172577	0.0329269	0.0910341	0.041761	0.0214187	0.0672166
1511	KIR3DL1__Oncology_o2csf__NPX	-37.6223	-27.3022	9	0.064319	0.102071	0.0565706	0.0750215	0.0242465	0.0766683
1512	KIR3DL2__Oncology_II_o2csf__NPX	50.0308	-3.74579	2	0.143631	0.0485585	0.103113	0.0677408	0.0263183	0.0894112
1513	KIRREL1__Neurology_II_o2csf__NPX	26.3588	19.7574	5	0.120264	0.0249107	0.0429301	0.0796922	0.0276994	0.0965632
1514	KIRREL2__Neurology_o2csf__NPX	-2.59412	-8.57907	11	0.70375	0.5855	0.551816	0.514437	0.0288714	0.0988417
1515	KITLG__Cardiometabolic_o2csf__NPX	-17.5719	-2.1225	6	0.962646	0.560417	0.645904	0.559688	0.0290048	0.0996856
1516	KIT__Cardiometabolic_o2csf__NPX	6.61557	-8.73342	11	0.835958	0.679621	0.64278	0.680491	0.0305324	0.104538
1517	KLB__Neurology_o2csf__NPX	-37.3986	-19.489	9	0.13754	0.0724859	0.0678779	0.0762053	0.0310608	0.105129
1518	KLF4__Neurology_II_o2csf__NPX	25.2978	21.7532	5	0.0530962	0.00789119	0.0391238	0.064413	0.0322197	0.107049
1519	KLHL41__Neurology_II_o2csf__NPX	-7.20038	9.17622	18	0.180299	0.12525	0.000576336	0.0827481	0.0323217	0.111627
1520	KLK10__Oncology_o2csf__NPX	-22.8449	-12.3386	16	0.862255	0.438386	0.427768	0.382305	0.0333288	0.111648
1521	KLK11__Oncology_o2csf__NPX	6.20399	-23.9685	1	0.27536	0.0457062	0.051805	0.0444014	0.0334988	0.11304
1522	KLK12__Oncology_o2csf__NPX	-38.1793	-26.3333	9	0.0846383	0.00309217	0.0911321	0.044593	0.0350056	0.113083
1523	KLK13__Oncology_o2csf__NPX	-24.7282	-8.20175	16	0.573362	0.225574	0.0850819	0.0821476	0.0354686	0.11361
1524	KLK14__Oncology_o2csf__NPX	-31.4294	-10.076	16	0.551263	0.0330688	0.0964609	0.0174042	0.0357197	0.113631
1525	KLK15__Oncology_II_o2csf__NPX	29.3236	1.96361	17	0.608777	0.528667	0.300488	0.267273	0.0360258	0.119285
1526	KLK1__Oncology_o2csf__NPX	-31.1055	22.862	3	0.367793	0.166283	0.064382	0.0226525	0.036269	0.120192
1527	KLK3__Cardiometabolic_II_o2csf__NPX	-21.9712	10.3416	3	0.295528	0.268183	0.0659713	0.00636209	0.0367294	0.124117
1528	KLK4__Oncology_o2csf__NPX	-20.8232	-10.6865	16	0.597677	0.0484835	0.103274	0.0262499	0.0369675	0.126479
1529	KLK6__Oncology_o2csf__NPX	16.9356	-23.0808	1	0.774218	0.537889	0.557445	0.530567	0.036991	0.127555
1530	KLK7__Inflammation_II_o2csf__NPX	-9.85054	29.5294	20	0.57926	0.436711	0.453782	0.518771	0.037093	0.127577
1531	KLK8__Oncology_o2csf__NPX	-22.0614	-10.3626	16	0.650527	0.237537	0.244398	0.1609	0.0381629	0.127872
1532	KLKB1__Inflammation_II_o2csf__NPX	-26.759	20.2729	3	0.749744	0.115985	0.0960129	0.020317	0.038299	0.127914
1533	KLRB1__Inflammation_o2csf__NPX	-30.5007	-4.49281	12	0.610569	0.289797	0.200077	0.142427	0.0386207	0.128104
1534	KLRC1__Neurology_II_o2csf__NPX	26.0701	17.0241	5	0.248237	0.154845	0.0825313	0.0962386	0.0396017	0.128167
1535	KLRD1__Inflammation_o2csf__NPX	-30.0868	-3.73177	12	0.622598	0.306042	0.435376	0.328122	0.0398449	0.130003
1536	KLRF1__Inflammation_II_o2csf__NPX	5.74549	32.6855	10	0.261619	0.0660886	0.0532491	0.0881714	0.0404518	0.130446
1537	KLRK1__Neurology_II_o2csf__NPX	36.7759	27.2305	13	0.301246	0.0109293	0.105536	0.0346939	0.040648	0.132408
1538	KRT14__Neurology_o2csf__NPX	-30.9905	-34.4842	19	0.0432373	0.0503916	0.0469129	0.0159889	0.0406532	0.134138
1539	KRT17__Cardiometabolic_II_o2csf__NPX	19.601	22.7287	15	0.0170797	0.139688	0.0535281	0.0345381	0.0407657	0.134159
1540	KRT18__Oncology_o2csf__NPX	-29.5632	-13.0665	16	0.447588	0.162711	0.0043071	0.0884513	0.0407945	0.134581
1541	KRT19__Inflammation_o2csf__NPX	-10.7376	-30.5944	7	0.170467	0.000131984	0.00718203	0.0183961	0.0408259	0.135214
1542	KRT5__Neurology_o2csf__NPX	-29.657	-32.0914	19	0.13426	0.0668965	0.132555	0.0880898	0.0409907	0.135298
1543	KRT6C__Cardiometabolic_II_o2csf__NPX	19.6884	24.6905	15	0.0363704	0.0989623	0.032173	0.0379455	0.0412941	0.135551
1544	KRT8__Neurology_II_o2csf__NPX	25.1238	24.9816	5	0.0331424	0.0120737	0.0363935	0.077589	0.0416211	0.135868
1545	KYAT1__Cardiometabolic_o2csf__NPX	2.22305	-11.0654	11	0.792139	0.811971	0.78752	0.770303	0.0416525	0.136121
1546	KYNU__Inflammation_o2csf__NPX	-14.9372	4.77114	6	0.620596	0.256036	0.343826	0.305697	0.041901	0.136374
1547	L1CAM__Oncology_o2csf__NPX	2.40072	-22.8629	1	0.764511	0.821964	0.585288	0.628019	0.0419429	0.136416
1548	L3HYPDH__Cardiometabolic_II_o2csf__NPX	-9.67955	21.7223	20	0.86842	0.386984	0.411375	0.426561	0.0423562	0.141184
1549	LACRT__Oncology_II_o2csf__NPX	51.8133	-3.01039	2	0.137685	0.148726	0.0888944	0.0426536	0.042793	0.141775
1550	LACTB2__Cardiometabolic_o2csf__NPX	-14.9784	2.29503	6	0.803895	0.218158	0.547643	0.468806	0.0430415	0.142619
1551	LAG3__Oncology_o2csf__NPX	-35.8785	-21.1503	9	0.386518	0.020053	0.0953213	0.0361204	0.0431619	0.142661
1552	LAIR1__Inflammation_o2csf__NPX	-5.60936	-0.272522	11	0.810388	0.679281	0.731409	0.712587	0.0437792	0.142682
1553	LAIR2__Neurology_o2csf__NPX	3.87017	-4.64706	11	0.356511	0.271168	0.230328	0.315354	0.0443155	0.142957
1554	LAMA1__Cardiometabolic_II_o2csf__NPX	16.5749	24.1682	15	0.225801	0.0613232	0.0864025	0.0481286	0.0446477	0.143505
1555	LAMA4__Inflammation_o2csf__NPX	-23.5986	-0.462531	6	0.876654	0.391657	0.453728	0.395385	0.0454795	0.144075
1556	LAMB1__Cardiometabolic_II_o2csf__NPX	-18.4091	19.7115	3	0.627651	0.202076	0.150396	0.0473337	0.0455528	0.144117
1557	LAMP1__Cardiometabolic_II_o2csf__NPX	-14.5284	32.6724	20	0.550871	0.339897	0.402094	0.395377	0.0456051	0.144391
1558	LAMP2__Neurology_o2csf__NPX	2.53425	-14.7562	1	0.779279	0.75414	0.656725	0.61656	0.0456757	0.144687
1559	LAMP3__Inflammation_o2csf__NPX	-9.52797	2.45658	6	0.361236	0.0393605	0.186425	0.135038	0.0459085	0.145277
1560	LAMTOR5__Oncology_II_o2csf__NPX	56.4133	3.83971	2	0.134179	0.116932	0.125427	0.0823013	0.0461152	0.146691
1561	LAP3__Inflammation_o2csf__NPX	-14.2782	-32.3581	7	0.190761	0.0322653	0.0226633	0.0687446	0.046157	0.14975
1562	LARP1__Oncology_II_o2csf__NPX	33.655	3.85322	17	0.465956	0.274527	0.167903	0.0726393	0.0466227	0.149792
1563	LAT2__Oncology_o2csf__NPX	-39.2958	-21.4446	9	0.385556	0.123797	0.116943	0.0817258	0.0466331	0.149855
1564	LATS1__Inflammation_II_o2csf__NPX	39.8288	-6.38644	2	0.0459962	0.0267195	0.0756519	0.0673529	0.0467404	0.150383
1565	LAT__Inflammation_o2csf__NPX	-8.89849	-34.7002	7	0.0270216	0.0508363	0.030986	0.0154182	0.0467639	0.150931
1566	LAYN__Neurology_o2csf__NPX	0.0603063	-4.27302	11	0.709792	0.67964	0.737371	0.697184	0.0467691	0.150995
1567	LBP__Cardiometabolic_o2csf__NPX	-31.7264	2.62693	12	0.236859	0.00425181	0.0720364	0.0403693	0.0467822	0.151185
1568	LBR__Neurology_o2csf__NPX	-17.7307	8.64514	6	0.636472	0.00746113	0.214274	0.132322	0.0468058	0.151206
1569	LCAT__Inflammation_II_o2csf__NPX	-15.0095	21.0318	20	0.915176	0.623866	0.450113	0.468209	0.0469601	0.151206
1570	LCN15__Neurology_II_o2csf__NPX	19.2032	6.87176	17	0.365107	0.20983	0.121818	0.120048	0.0474911	0.151248
1571	LCN2__Cardiometabolic_o2csf__NPX	-29.0108	7.34004	12	0.680828	0.0998855	0.144187	0.0167448	0.0478233	0.15148
1572	LCP1__Cardiometabolic_II_o2csf__NPX	-21.2392	26.371	3	0.764073	0.212009	0.166629	0.0690355	0.0478521	0.151818
1573	LDLRAP1__Neurology_II_o2csf__NPX	16.359	10.8812	14	0.0598828	0.026331	0.00144274	0.0437163	0.0478809	0.15205
1574	LDLR__Cardiometabolic_o2csf__NPX	-8.9054	-7.56996	4	0.865706	0.500031	0.571927	0.576334	0.0479934	0.152324
1575	LECT2__Cardiometabolic_II_o2csf__NPX	-18.9485	14.9104	3	0.58654	0.016407	0.12278	0.0927698	0.0481058	0.15321
1576	LEFTY2__Oncology_o2csf__NPX	-26.3038	-11.6379	16	0.726225	0.150415	0.224883	0.209036	0.0484067	0.153231
1577	LEG1__Inflammation_II_o2csf__NPX	-31.5339	24.8119	3	0.327592	0.0269924	0.0345054	0.0156832	0.0492202	0.153463
1578	LELP1__Neurology_II_o2csf__NPX	30.42	20.233	5	0.088339	0.0927776	0.0625206	0.109616	0.0492411	0.153822
1579	LEO1__Neurology_II_o2csf__NPX	16.3742	8.01374	14	0.165845	0.240593	0.0494247	0.0329534	0.0500808	0.156628
1580	LEPR__Cardiometabolic_o2csf__NPX	-35.4881	-3.47809	12	0.58907	0.117056	0.313345	0.248796	0.0501985	0.158316
1581	LEP__Cardiometabolic_o2csf__NPX	-26.9709	-4.26907	12	0.313207	0.0177937	0.122194	0.0942829	0.0503058	0.15859
1582	LETM1__Neurology_II_o2csf__NPX	16.8647	7.8028	14	0.409897	0.273721	0.10853	0.129095	0.05057	0.158611
1583	LGALS1__Cardiometabolic_o2csf__NPX	-21.514	-1.85483	6	0.902216	0.332721	0.526386	0.474594	0.0505909	0.158611
1584	LGALS3BP__Inflammation_II_o2csf__NPX	-12.5566	4.16603	6	0.921337	0.41059	0.509041	0.436179	0.0506929	0.158653
1585	LGALS3__Cardiometabolic_o2csf__NPX	-27.2986	2.68916	12	0.886957	0.348696	0.464631	0.386319	0.0511586	0.158864
1586	LGALS4__Inflammation_o2csf__NPX	-27.6902	12.162	3	0.800624	0.0885976	0.224093	0.0944785	0.0514254	0.158906
1587	LGALS7_LGALS7B__Oncology_o2csf__NPX	-10.3229	9.42875	18	0.234085	0.0699531	0.0805619	0.0900639	0.0514411	0.158906
1588	LGALS8__Neurology_o2csf__NPX	1.45542	-2.68444	11	0.884142	0.721995	0.753513	0.750055	0.0514908	0.158906
1589	LGALS9__Inflammation_o2csf__NPX	-12.9884	1.51429	6	0.896789	0.319977	0.704495	0.544875	0.0516687	0.159455
1590	LGMN__Inflammation_o2csf__NPX	-7.12118	-19.8676	4	0.49401	0.121521	0.116139	0.0594221	0.0518047	0.159476
1591	LHB__Oncology_o2csf__NPX	-39.6451	-30.3878	9	0.08983	0.0823101	0.0187151	0.0186018	0.0522389	0.160109
1592	LHPP__Inflammation_o2csf__NPX	0.0583895	-1.01392	11	0.822997	0.691921	0.750475	0.732892	0.0526862	0.160341
1593	LIFR__Inflammation_o2csf__NPX	-4.64825	-11.3914	4	0.889959	0.576107	0.631204	0.656259	0.0527386	0.165721
1594	LIF__Neurology_o2csf__NPX	-17.1676	5.79483	6	0.359179	0.066782	0.0702623	0.0178485	0.0527438	0.166269
1595	LILRA2__Neurology_o2csf__NPX	-9.44134	-0.611845	6	0.780058	0.38165	0.64414	0.515813	0.052804	0.16629
1596	LILRA3__Cardiometabolic_II_o2csf__NPX	-21.9431	26.6505	3	0.473351	0.0514733	0.00293457	0.0591352	0.0528877	0.166312
1597	LILRA4__Cardiometabolic_II_o2csf__NPX	16.3534	30.8435	15	0.195038	0.0177846	0.0217102	0.014765	0.0528981	0.166839
1598	LILRA5__Cardiometabolic_o2csf__NPX	-27.1039	16.0738	3	0.684746	0.0710108	0.137442	0.0289305	0.0529217	0.167746
1599	LILRA6__Cardiometabolic_II_o2csf__NPX	-12.8602	2.12076	6	0.59593	0.195766	0.187026	0.150491	0.0535155	0.168843
1600	LILRB1__Cardiometabolic_o2csf__NPX	-9.98832	-2.39511	6	0.882817	0.442623	0.668508	0.56302	0.0538555	0.172831
1601	LILRB2__Cardiometabolic_o2csf__NPX	-26.7094	3.51807	12	0.817936	0.258825	0.310431	0.248874	0.0538895	0.172852
1602	LILRB4__Inflammation_o2csf__NPX	-9.87857	-19.2852	4	0.592629	0.349126	0.457553	0.48379	0.053968	0.173126
1603	LILRB5__Cardiometabolic_o2csf__NPX	-27.7061	2.57072	12	0.609519	0.184878	0.248187	0.235794	0.0549437	0.173801
1604	LIPF__Cardiometabolic_II_o2csf__NPX	-27.9719	24.8146	3	0.594733	0.131129	0.111111	0.077016	0.0555663	0.17397
1605	LMNB1__Oncology_II_o2csf__NPX	44.8282	1.05394	2	0.121712	0.0989262	0.0154595	0.072238	0.0562517	0.17397
1606	LMNB2__Neurology_II_o2csf__NPX	35.4361	26.3026	13	0.430429	0.0438097	0.238234	0.200587	0.0565839	0.17397
1607	LMOD1__Cardiometabolic_II_o2csf__NPX	-16.6608	11.1427	18	0.855114	0.414132	0.599599	0.593159	0.0566911	0.173991
1608	LMOD1__Inflammation_II_o2csf__NPX	-16.6664	11.1139	18	0.800401	0.320547	0.434268	0.398582	0.0567042	0.17454
1609	LMOD1__Neurology_II_o2csf__NPX	19.959	6.2433	17	0.819453	0.358677	0.461158	0.466767	0.0568298	0.175151
1610	LMOD1__Oncology_II_o2csf__NPX	20.2363	6.20536	17	0.75848	0.300781	0.368154	0.339723	0.0572666	0.175405
1611	LMOD2__Neurology_II_o2csf__NPX	23.5568	17.8559	5	0.00890255	0.0540051	0.0372029	0.0090718	0.0573216	0.175426
1612	LONP1__Cardiometabolic_II_o2csf__NPX	-4.75062	9.87847	18	0.0607806	0.00530248	0.0675236	0.0632939	0.0573503	0.175447
1613	LPA__Inflammation_II_o2csf__NPX	-27.4864	18.2171	3	0.38429	0.0263407	0.00161238	0.0646842	0.057366	0.175658
1614	LPCAT2__Oncology_o2csf__NPX	-38.9258	-22.3111	9	0.368377	0.0887704	0.120412	0.0503216	0.0573922	0.175995
1615	LPL__Cardiometabolic_o2csf__NPX	-6.28723	-11.7062	4	0.780516	0.596211	0.610207	0.639788	0.057434	0.176565
1616	LPO__Neurology_o2csf__NPX	4.6225	-17.2299	1	0.653192	0.344236	0.276901	0.24479	0.0574576	0.179666
1617	LPP__Cardiometabolic_II_o2csf__NPX	17.2393	28.2364	15	0.0416594	0.0967986	0.0612788	0.0173837	0.0575177	0.180257
1618	LRCH4__Cardiometabolic_II_o2csf__NPX	3.28176	23.2097	10	0.127702	0.00600491	0.0725488	0.0345549	0.057625	0.181628
1619	LRFN2__Neurology_II_o2csf__NPX	16.8427	-5.02801	8	0.732038	0.649021	0.510854	0.541356	0.0577375	0.18167
1620	LRG1__Inflammation_II_o2csf__NPX	-28.8916	19.3339	3	0.62123	0.0928247	0.0572443	0.195156	0.0588021	0.181734
1621	LRIG1__Oncology_o2csf__NPX	2.53683	-19.8813	1	0.769065	0.534834	0.449381	0.467016	0.058844	0.181903
1622	LRIG3__Inflammation_II_o2csf__NPX	-0.5756	26.3135	10	0.742158	0.236267	0.358484	0.272565	0.0588885	0.181987
1623	LRP11__Cardiometabolic_o2csf__NPX	-3.52397	-10.9291	11	0.929046	0.797395	0.714704	0.74203	0.0590428	0.182535
1624	LRP1__Oncology_o2csf__NPX	-26.8105	-17.6949	16	0.933403	0.6227	0.514753	0.482114	0.0592835	0.182557
1625	LRP2BP__Neurology_II_o2csf__NPX	19.9315	-9.61967	8	0.0355012	0.0364214	0.00656488	0.0148708	0.0599427	0.18281
1626	LRP2__Neurology_II_o2csf__NPX	18.1636	-1.38381	8	0.209165	0.111137	0.222539	0.265978	0.059961	0.183105
1627	LRPAP1__Neurology_o2csf__NPX	-6.63787	-10.0371	4	0.922365	0.623087	0.673685	0.718251	0.0600028	0.183506
1628	LRRC25__Oncology_o2csf__NPX	-37.6018	-21.1626	9	0.439802	0.150473	0.14179	0.0882092	0.0600342	0.187936
1629	LRRC37A2__Oncology_II_o2csf__NPX	38.7787	1.15908	2	0.395634	0.160777	0.212158	0.156235	0.0602723	0.18878
1630	LRRC38__Neurology_II_o2csf__NPX	15.309	-0.409471	8	0.266977	0.0986262	0.130583	0.14561	0.0604266	0.18992
1631	LRRC59__Cardiometabolic_II_o2csf__NPX	6.19151	27.3215	10	0.0976349	0.0812848	0.0119176	0.0216257	0.0608818	0.189962
1632	LRRFIP1__Oncology_II_o2csf__NPX	54.3799	1.39963	2	0.129796	0.00106491	0.0856336	0.00373919	0.0609759	0.190531
1633	LRRN1__Inflammation_o2csf__NPX	1.64023	-7.80392	11	0.892869	0.831406	0.77872	0.776603	0.0611041	0.191924
1634	LRTM1__Neurology_II_o2csf__NPX	21.6766	-10.581	8	0.0946027	0.0069402	0.0899294	0.0978582	0.062365	0.196713
1635	LRTM2__Neurology_II_o2csf__NPX	25.2469	-0.289603	17	0.72292	0.684463	0.415227	0.455895	0.062365	0.197051
1636	LSM1__Oncology_o2csf__NPX	-38.1447	-25.8116	9	0.0790249	0.0199948	0.0454184	0.00185582	0.062378	0.197304
1637	LSM8__Oncology_II_o2csf__NPX	49.1337	6.77399	2	0.0954431	0.0101897	0.0458215	0.0232537	0.0624565	0.19819
1638	LSP1__Inflammation_o2csf__NPX	-17.5842	-26.8584	7	0.302628	0.0434493	0.0552259	0.0166784	0.066001	0.198422
1639	LTA4H__Oncology_o2csf__NPX	-35.2924	-24.1199	9	0.0800287	0.0734925	0.0749761	0.0759707	0.0666314	0.198717
1640	LTA__Inflammation_o2csf__NPX	-13.3777	-0.310375	6	0.456013	0.198803	0.176552	0.110916	0.0668224	0.198759
1641	LTBP2__Cardiometabolic_o2csf__NPX	-21.0771	3.9798	6	0.855366	0.13828	0.532015	0.402655	0.0671886	0.19954
1642	LTBP3__Oncology_o2csf__NPX	-2.49152	-3.82466	11	0.905611	0.718606	0.790423	0.759725	0.0672488	0.202494
1643	LTBR__Inflammation_o2csf__NPX	-11.0228	-5.26208	4	0.930753	0.625252	0.801006	0.748884	0.0672906	0.20416
1644	LTB__Oncology_II_o2csf__NPX	49.9241	-1.20307	2	0.174147	0.0329399	0.102723	0.0281743	0.0680989	0.204392
1645	LTO1__Inflammation_o2csf__NPX	-11.4541	-36.0441	7	0.0903858	0.0483017	0.0144849	0.0642239	0.0700425	0.20473
1646	LUZP2__Oncology_II_o2csf__NPX	26.707	1.2227	17	0.600992	0.430915	0.395455	0.468444	0.0704401	0.20473
1647	LXN__Neurology_o2csf__NPX	-38.4758	-5.07848	12	0.347792	0.024425	0.00343878	0.0113603	0.0731005	0.205342
1648	LY6D__Inflammation_o2csf__NPX	-24.1754	7.18933	12	0.639104	0.0160909	0.22687	0.0771807	0.0733804	0.205574
1649	LY75__Inflammation_o2csf__NPX	-12.3797	-6.35852	4	0.690363	0.325104	0.413854	0.401842	0.0748322	0.205912
1650	LY96__Neurology_o2csf__NPX	-22.9152	-22.1866	19	0.416867	0.0361391	0.201917	0.153748	0.0756196	0.206144
1651	LY9__Inflammation_o2csf__NPX	-28.2376	15.1937	3	0.661456	0.0830345	0.188717	0.073336	0.077074	0.206144
1652	LYAR__Oncology_o2csf__NPX	-38.1587	-31.0448	9	0.0999793	0.033985	0.0480447	0.0326999	0.0777986	0.210701
1653	LYN__Oncology_o2csf__NPX	-39.3059	-20.6354	9	0.17868	0.115844	0.120027	0.09136	0.0778875	0.21127
1654	LYPD1__Neurology_o2csf__NPX	-32.3664	-31.689	19	0.0844692	0.00765507	0.170666	0.121819	0.0780942	0.211376
1655	LYPD3__Oncology_o2csf__NPX	-32.1922	21.2306	3	0.676086	0.161289	0.156172	0.0437029	0.0783401	0.213064
1656	LYPD8__Oncology_o2csf__NPX	-42.1705	-25.9175	9	0.150124	0.0950925	0.0480552	0.0344917	0.0786226	0.213781
1657	LYPLA2__Neurology_II_o2csf__NPX	28.3906	19.8725	5	0.0980548	0.00440134	0.00702942	0.0352888	0.0810344	0.213823
1658	LYSMD3__Neurology_II_o2csf__NPX	23.2886	-2.3552	8	0.076952	0.0573025	0.00851517	0.0278594	0.0857194	0.219583
1659	LYVE1__Inflammation_II_o2csf__NPX	-0.851451	5.18045	18	0.845085	0.640264	0.734939	0.724398	0.086635	0.220384
1660	LYZL2__Oncology_II_o2csf__NPX	28.821	3.29126	17	0.442752	0.173225	0.196239	0.192429	0.0888454	0.220384
1661	LZTFL1__Inflammation_II_o2csf__NPX	-25.198	26.4158	3	0.31787	0.00175361	0.0124947	0.0589413	0.0888611	0.220954
1662	M6PR__Cardiometabolic_II_o2csf__NPX	4.15314	-15.699	1	0.429898	0.519378	0.191337	0.332419	0.0902371	0.227199
1663	MAD1L1__Neurology_o2csf__NPX	-18.8383	-16.1094	4	0.508391	0.0363734	0.141655	0.0823018	0.0927117	0.227769
1664	MAEA__Oncology_o2csf__NPX	-36.5498	-27.5011	9	0.204251	0.0687987	0.00740507	0.035322	0.094255	0.228929
1665	MAGEA3__Oncology_II_o2csf__NPX	54.7752	7.05799	2	0.0764801	0.0039436	0.0164295	0.0548604	0.094357	0.229499
1666	MAGED1__Oncology_o2csf__NPX	-35.4714	-25.148	9	0.193792	0.118372	0.130205	0.0769193	0.0943937	0.230617
1667	MAG__Neurology_II_o2csf__NPX	27.8965	4.82675	17	0.704724	0.189009	0.24658	0.258549	0.0958821	0.231756
1668	MAMDC2__Cardiometabolic_II_o2csf__NPX	-16.4604	24.0846	20	0.859192	0.338063	0.362561	0.284956	0.0971063	0.234646
1669	MAMDC4__Oncology_II_o2csf__NPX	55.3046	2.00087	2	0.295692	0.144323	0.134598	0.0777502	0.100007	0.236018
1670	MAN1A2__Cardiometabolic_II_o2csf__NPX	-4.67975	26.2572	20	0.887819	0.802828	0.674477	0.776586	0.104546	0.236925
1671	MAN2B2__Cardiometabolic_II_o2csf__NPX	-14.7465	33.1754	20	0.49049	0.320281	0.317806	0.317559	0.117664	0.242558
1672	MANEAL__Oncology_II_o2csf__NPX	29.3912	2.89428	17	0.73237	0.58238	0.413119	0.362748	0.128111	0.243127
1673	MANF__Inflammation_o2csf__NPX	-11.1998	-7.66225	4	0.894106	0.536643	0.686835	0.679151	0.141126	0.25028
1674	MANSC1__Oncology_o2csf__NPX	1.20164	-23.9435	1	0.872283	0.739926	0.601513	0.618457	0.151213	0.250554
1675	MANSC4__Cardiometabolic_II_o2csf__NPX	-5.70025	3.70337	18	0.344606	0.129029	0.0967285	0.025183	0.156623	0.25087
1676	MAP1LC3A__Neurology_II_o2csf__NPX	27.0228	17.332	5	0.332625	0.206862	0.2	0.235031	0.210292	0.266293
1677	MAP1LC3B2__Cardiometabolic_II_o2csf__NPX	15.56	28.7031	15	0.0368354	0.0404742	0.0527515	0.0122487	0.0672049	0.065782
1678	MAP2K1__Oncology_II_o2csf__NPX	32.2549	3.67674	17	0.821576	0.297915	0.369951	0.30961	0.0732339	0.0752126
1679	MAP2K6__Inflammation_o2csf__NPX	0.905971	-0.913992	11	0.35234	0.286953	0.351187	0.332041	0.077707	0.0919851
1680	MAP2__Neurology_II_o2csf__NPX	35.5081	26.8425	13	0.586715	0.0885355	0.300526	0.286108	0.0818884	0.0977236
1681	MAP3K5__Oncology_o2csf__NPX	-39.7356	-30.2123	9	0.172601	0.0114454	0.0327633	0.0247361	0.0820505	0.103378
1682	MAP4K5__Neurology_o2csf__NPX	-25.7562	-24.9009	19	0.164778	0.0839545	0.0709134	0.0523875	0.0848057	0.105698
1683	MAPK13__Oncology_II_o2csf__NPX	47.1823	1.29099	2	0.0794039	0.0842856	0.0324181	0.0370311	0.0850326	0.110762
1684	MAPK9__Inflammation_o2csf__NPX	-16.8509	-32.1825	7	0.159108	0.0435814	0.14089	0.142817	0.0879499	0.110804
1685	MAPKAPK2__Oncology_II_o2csf__NPX	48.5546	8.83773	2	0.135179	0.119032	0.0999844	0.0555245	0.0885333	0.112471
1686	MAPRE3__Oncology_II_o2csf__NPX	47.7098	-4.45579	2	0.0437756	0.041654	0.089241	0.0376103	0.0891168	0.113083
1687	MAPT__Neurology_o2csf__NPX	1.2663	0.89109	11	0.735709	0.539488	0.694348	0.649766	0.0893437	0.114496
1688	MARCO__Cardiometabolic_o2csf__NPX	-22.0414	-1.51121	6	0.798817	0.270074	0.396998	0.342935	0.0896354	0.118484
1689	MARS1__Inflammation_II_o2csf__NPX	-8.98251	24.1033	20	0.958622	0.502364	0.627354	0.61898	0.0904458	0.120171
1690	MASP1__Neurology_o2csf__NPX	-23.6457	-25.0863	19	0.162425	0.0289116	0.0172787	0.0899052	0.0906726	0.121015
1691	MATN2__Inflammation_o2csf__NPX	-23.602	-0.641975	6	0.837438	0.202792	0.364958	0.244376	0.0906726	0.121585
1692	MATN3__Neurology_o2csf__NPX	-20.767	-5.50201	6	0.920096	0.457728	0.530618	0.456175	0.0920665	0.121627
1693	MAVS__Oncology_o2csf__NPX	-39.2347	-27.4129	9	0.0915723	0.0457529	0.0642602	0.0467924	0.0921961	0.127598
1694	MAX__Neurology_o2csf__NPX	-34.2837	-32.4971	19	0.0780586	0.0560784	0.00374907	0.0309572	0.0922934	0.128674
1695	MBL2__Inflammation_II_o2csf__NPX	-26.7761	18.1433	3	0.531759	0.144765	0.0192364	0.000647841	0.0923258	0.134475
1696	MB__Cardiometabolic_o2csf__NPX	-7.49607	9.36843	18	0.331882	0.0391645	0.00217638	0.0319309	0.0935251	0.135214
1697	MCAM__Cardiometabolic_o2csf__NPX	6.64839	-8.65802	11	0.833676	0.731566	0.673228	0.684519	0.0935899	0.135298
1698	MCEE__Neurology_II_o2csf__NPX	15.2887	12.7356	14	0.0594101	0.0998164	0.0304588	0.032949	0.0948865	0.135594
1699	MCEMP1__Inflammation_II_o2csf__NPX	12.2897	30.8652	15	0.0621551	0.0784619	0.099896	0.0688938	0.0949513	0.135805
1700	MCFD2__Cardiometabolic_o2csf__NPX	-1.52984	-12.5373	11	0.729574	0.396061	0.561336	0.560265	0.0950161	0.135847
1701	MCTS1__Oncology_II_o2csf__NPX	48.5029	0.754177	2	0.105157	0.0433054	0.0670348	0.000399882	0.0951458	0.136121
1702	MDGA1__Neurology_o2csf__NPX	-3.13887	-16.9044	1	0.807373	0.688639	0.596389	0.643372	0.0951458	0.136459
1703	MDH1__Inflammation_II_o2csf__NPX	0.871002	0.28818	11	0.854412	0.754423	0.797117	0.827628	0.0951782	0.13667
1704	MDK__Oncology_o2csf__NPX	-0.127426	-20.9803	1	0.755271	0.37013	0.328456	0.312283	0.095243	0.136691
1705	MDM1__Neurology_II_o2csf__NPX	21.2887	-9.88926	8	0.0674887	0.039514	0.00531128	0.00618026	0.0963127	0.136965
1706	MECR__Cardiometabolic_II_o2csf__NPX	4.03055	16.628	14	0.0390354	0.138087	0.0138269	0.086117	0.0964748	0.137809
1707	MED18__Oncology_o2csf__NPX	-38.461	-27.432	9	0.101785	0.0411874	0.0258921	0.0049505	0.0966044	0.137851
1708	MED21__Cardiometabolic_II_o2csf__NPX	15.3459	27.0117	15	0.0138634	0.012684	0.0304534	0.065457	0.0966368	0.142408
1709	MEGF10__Inflammation_o2csf__NPX	-2.10692	-10.7676	11	0.848204	0.693388	0.667726	0.683922	0.0980631	0.142682
1710	MEGF11__Cardiometabolic_II_o2csf__NPX	-1.30826	24.3856	20	0.819035	0.706386	0.580103	0.632082	0.0994569	0.14321
1711	MEGF9__Cardiometabolic_o2csf__NPX	0.389784	-5.48056	11	0.894171	0.892176	0.831606	0.858297	0.0995217	0.143822
1712	MELTF__Cardiometabolic_II_o2csf__NPX	-5.33466	29.6061	20	0.655909	0.601812	0.590073	0.680454	0.100721	0.144096
1713	MENT__Inflammation_II_o2csf__NPX	-16.2774	20.107	20	0.877748	0.468901	0.345263	0.309879	0.100851	0.144349
1714	MEP1A__Oncology_II_o2csf__NPX	49.44	1.73572	2	0.168919	0.00361686	0.121184	0.0426901	0.100883	0.145235
1715	MEP1B__Cardiometabolic_o2csf__NPX	-31.2302	18.304	3	0.18781	0.0248848	0.118412	0.0314236	0.100948	0.145784
1716	MEPE__Inflammation_o2csf__NPX	-23.3189	-4.86412	6	0.770679	0.368541	0.406037	0.301401	0.101045	0.148674
1717	MERTK__Inflammation_o2csf__NPX	-10.508	-7.13946	4	0.712597	0.501771	0.508293	0.499539	0.101078	0.149244
1718	MESD__Neurology_o2csf__NPX	-7.65751	-6.03389	11	0.878758	0.496007	0.67754	0.648957	0.102212	0.150931
1719	METAP1D__Inflammation_o2csf__NPX	-15.0886	-15.4121	4	0.379633	0.0107809	0.135885	0.0963697	0.102374	0.151796
1720	METAP1__Neurology_o2csf__NPX	-31.6472	-30.2038	19	0.0142927	0.0399858	0.0730763	0.0928552	0.102407	0.151796
1721	METAP2__Oncology_o2csf__NPX	-30.1126	-20.0991	16	0.81418	0.487427	0.460195	0.360889	0.102439	0.152029
1722	MET__Cardiometabolic_o2csf__NPX	-4.80418	-6.88783	11	0.945934	0.767456	0.745916	0.736832	0.102471	0.152071
1723	MFAP3L__Neurology_II_o2csf__NPX	15.7602	-5.1188	8	0.400269	0.103721	0.24048	0.174589	0.102504	0.158041
1724	MFAP3__Cardiometabolic_o2csf__NPX	8.28783	-8.52472	11	0.279896	0.252457	0.265576	0.163699	0.102569	0.158632
1725	MFAP4__Inflammation_II_o2csf__NPX	-11.7674	31.4541	20	0.157427	0.0705991	0.143138	0.203989	0.102666	0.158632
1726	MFAP5__Cardiometabolic_o2csf__NPX	-31.5325	6.17126	12	0.695834	0.0476198	0.113006	0.0490484	0.102666	0.159202
1727	MFGE8__Neurology_o2csf__NPX	2.16738	-8.98841	11	0.638797	0.808576	0.607053	0.66324	0.103865	0.160362
1728	MGLL__Inflammation_o2csf__NPX	-14.653	-29.4174	7	0.656307	0.147615	0.276463	0.163733	0.10406	0.166037
1729	MGMT__Inflammation_o2csf__NPX	-15.1862	-25.7457	7	0.11951	0.0829241	0.0583231	0.051678	0.104189	0.16629
1730	MIA__Oncology_o2csf__NPX	6.15321	-23.9061	1	0.266243	0.00866941	0.0313343	0.00311454	0.105129	0.166565
1731	MICALL2__Neurology_II_o2csf__NPX	22.6845	-7.80192	8	0.112378	0.0811233	0.0561359	0.0885867	0.105227	0.166586
1732	MICB_MICA__Inflammation_o2csf__NPX	-12.4742	-7.99804	4	0.419794	0.0720534	0.196843	0.187498	0.105356	0.167746
1733	MIF__Neurology_o2csf__NPX	-1.84356	-0.435084	11	0.882956	0.498719	0.813426	0.772217	0.105356	0.167746
1734	MILR1__Inflammation_o2csf__NPX	-9.30838	-3.20338	6	0.901869	0.523419	0.648087	0.584609	0.105389	0.172282
1735	MINDY1__Oncology_II_o2csf__NPX	57.5108	-2.17027	2	0.0923492	0.0562846	0.0354179	0.0215634	0.10594	0.172535
1736	MINK1__Neurology_II_o2csf__NPX	39.3106	26.892	13	0.0970945	0.0523058	0.0238019	0.0231032	0.106718	0.173738
1737	MITD1__Neurology_o2csf__NPX	-39.4546	-3.48709	12	0.111399	0.163398	0.107029	0.0990276	0.106782	0.174012
1738	MKI67__Inflammation_II_o2csf__NPX	5.98953	32.0976	10	0.182317	0.0805458	0.00689745	0.00438431	0.108144	0.174286
1739	MLLT1__Oncology_II_o2csf__NPX	46.4638	3.71765	2	0.0909052	0.0902839	0.0288713	0.0369238	0.108176	0.174561
1740	MLN__Inflammation_o2csf__NPX	-10.9812	-22.0935	4	0.152254	0.0152385	0.0297391	0.0273921	0.108241	0.174856
1741	MME__Oncology_o2csf__NPX	-29.2547	-10.7337	16	0.689374	0.216019	0.190397	0.130037	0.1085	0.175383
1742	MMP10__Inflammation_o2csf__NPX	-22.4851	1.7392	6	0.757402	0.0786168	0.452782	0.324879	0.109894	0.180848
1743	MMP12__Oncology_o2csf__NPX	-19.7808	7.03648	6	0.498472	0.12434	0.186314	0.173062	0.109927	0.181966
1744	MMP13__Neurology_o2csf__NPX	-18.7208	-19.9642	4	0.199668	0.0678332	0.0752419	0.0791198	0.110899	0.182219
1745	MMP15__Cardiometabolic_II_o2csf__NPX	13.165	22.3571	15	0.231258	0.133763	0.0699762	0.0914758	0.111223	0.18224
1746	MMP1__Inflammation_o2csf__NPX	-20.2331	7.4881	6	0.452704	0.217192	0.331616	0.367518	0.111223	0.182261
1747	MMP3__Neurology_o2csf__NPX	-17.5185	-6.99894	6	0.84913	0.520818	0.636133	0.570822	0.112585	0.182789
1748	MMP7__Cardiometabolic_o2csf__NPX	-26.8274	7.10581	12	0.553767	0.0522464	0.146665	0.0929067	0.113654	0.189645
1749	MMP8__Neurology_o2csf__NPX	-18.3046	8.62948	6	0.417506	0.0812208	0.121044	0.0945146	0.114238	0.189962
1750	MMP9__Neurology_o2csf__NPX	-32.7249	-1.55811	12	0.437047	0.0366179	0.104658	0.086726	0.115729	0.19051
1751	MMUT__Cardiometabolic_II_o2csf__NPX	16.8868	26.287	15	0.00696563	0.0272501	0.109934	0.130886	0.118451	0.190806
1752	MN1__Neurology_II_o2csf__NPX	20.7697	-5.34619	8	0.0520874	0.0797752	0.00373315	0.0131533	0.118581	0.191375
1753	MNAT1__Oncology_II_o2csf__NPX	45.3322	4.37186	2	0.211728	0.113447	0.158959	0.0906655	0.118614	0.191903
1754	MNDA__Cardiometabolic_o2csf__NPX	-15.5015	8.72952	18	0.528099	0.040966	0.211386	0.163838	0.118711	0.195679
1755	MOCS2__Inflammation_II_o2csf__NPX	-8.81172	25.7136	20	0.962815	0.627416	0.649115	0.634249	0.118743	0.196207
1756	MOG__Oncology_o2csf__NPX	5.18471	-27.6255	1	0.0273723	0.0110455	0.0449432	0.0650306	0.11884	0.197093
1757	MORC3__Neurology_II_o2csf__NPX	38.7891	30.0399	13	0.0464452	0.0408764	0.0381232	0.00184163	0.119878	0.197388
1758	MORF4L1__Oncology_II_o2csf__NPX	51.9077	6.81723	2	0.113772	0.085214	0.117824	0.0427143	0.123022	0.197662
1759	MORF4L2__Oncology_II_o2csf__NPX	45.8376	-4.96387	2	0.116691	0.0486693	0.0481928	0.0322009	0.124318	0.199329
1760	MORN4__Oncology_II_o2csf__NPX	43.7066	-2.58108	2	0.0911544	0.0197674	0.0640163	0.0120134	0.124416	0.203295
1761	MPHOSPH8__Cardiometabolic_o2csf__NPX	-34.3116	-23.5397	9	0.0976791	0.0862455	0.145289	0.113326	0.124513	0.205279
1762	MPIG6B__Inflammation_o2csf__NPX	-14.1092	-17.0783	4	0.459433	0.0741353	0.201672	0.181199	0.127074	0.2053
1763	MPI__Oncology_o2csf__NPX	-39.8644	-22.8156	9	0.262461	0.197145	0.0755528	0.0774356	0.127203	0.206165
1764	MPO__Neurology_o2csf__NPX	-36.0832	3.21654	12	0.296689	0.0757078	0.083583	0.0930173	0.127333	0.20703
1765	MPRIP__Oncology_II_o2csf__NPX	57.403	1.25975	2	0.152451	0.0280066	0.111082	0.0258783	0.129181	0.210996
1766	MRC1__Inflammation_II_o2csf__NPX	-0.879567	5.09764	18	0.842844	0.560838	0.720444	0.718097	0.130704	0.212473
1767	MRI1__Neurology_II_o2csf__NPX	19.5338	-9.41464	8	0.109261	0.102062	0.0511538	0.0508475	0.13226	0.214414
1768	MRPL24__Cardiometabolic_II_o2csf__NPX	14.3564	29.9052	15	0.0691145	0.0358495	0.0477029	0.0980478	0.141271	0.216988
1769	MRPL28__Neurology_II_o2csf__NPX	16.5492	14.1531	14	0.0618087	0.0119033	0.0646374	0.0527623	0.141822	0.219646
1770	MRPL46__Neurology_o2csf__NPX	-33.3467	-34.4025	19	0.0352777	0.0109266	0.0237288	0.00864193	0.142049	0.222368
1771	MRPL52__Oncology_II_o2csf__NPX	46.568	-2.66581	2	0.0800791	0.0667763	0.0574176	0.00770457	0.143475	0.222663
1772	MRPL58__Neurology_II_o2csf__NPX	12.9217	11.2893	14	0.060525	0.172826	0.0724408	0.0505145	0.144642	0.223211
1773	MRPS16__Inflammation_II_o2csf__NPX	6.52839	34.8799	10	0.0111888	0.136281	0.0405893	0.0207391	0.145939	0.228127
1774	MSLNL__Neurology_II_o2csf__NPX	19.7922	16.5559	5	0.045373	0.0880528	0.0793596	0.131986	0.151254	0.22838
1775	MSLN__Oncology_o2csf__NPX	-25.9619	-16.0129	16	0.580931	0.435781	0.362322	0.334678	0.15965	0.234625
1776	MSMB__Cardiometabolic_o2csf__NPX	-27.9707	8.55738	12	0.52487	0.0105982	0.164841	0.171989	0.163345	0.241397
1777	MSR1__Neurology_o2csf__NPX	-20.3873	1.24959	6	0.844752	0.307593	0.556156	0.428121	0.167397	0.242389
1778	MSRA__Oncology_o2csf__NPX	-31.2155	-16.2082	16	0.652691	0.310207	0.323565	0.244458	0.175986	0.243191
1779	MST1__Inflammation_II_o2csf__NPX	-25.4293	21.6779	3	0.634477	0.122663	0.064157	0.0557097	0.20208	0.245427
1780	MSTN__Cardiometabolic_o2csf__NPX	-9.09393	-10.5638	4	0.546319	0.22024	0.270121	0.246071	0.206131	0.248887
1781	MTDH__Inflammation_II_o2csf__NPX	12.4165	35.9581	10	0.0401204	0.18008	0.0909945	0.146749	0.214948	0.26874
1782	MTHFD2__Neurology_II_o2csf__NPX	38.7234	29.9728	13	0.0814042	0.0245906	0.0857292	0.130782	0.216731	0.35564
1783	MTHFSD__Oncology_II_o2csf__NPX	49.2618	10.6144	2	0.10531	0.00164152	0.0556951	0.0327124	0.331801	0.367603
1784	MTIF3__Oncology_II_o2csf__NPX	46.5252	-0.213412	2	0.111546	0.0586227	0.0853173	0.0179564	0.343697	0.42579
1785	MTPN__Cardiometabolic_o2csf__NPX	0.0262502	-37.0853	7	0.00555218	0.0912075	0.00776572	0.0442375	0.377537	0.436275
1786	MTR__Cardiometabolic_II_o2csf__NPX	20.1271	31.6726	15	0.022749	0.00466375	0.000983029	0.0022277	0.0752246	0.0655288
1787	MTSS1__Oncology_II_o2csf__NPX	39.6888	-6.45904	2	0.0688984	0.015688	0.0218134	0.0603148	0.0757451	0.0974704
1788	MTSS2__Oncology_II_o2csf__NPX	40.0851	-2.95382	2	0.20638	0.0661048	0.0651864	0.0143275	0.0759701	0.142957
1789	MTUS1__Oncology_II_o2csf__NPX	38.1923	2.92842	17	0.261882	0.181345	0.0990168	0.138606	0.078123	0.15186
1790	MUC13__Neurology_o2csf__NPX	-27.1069	-29.107	19	0.154905	0.0439868	0.000360888	0.0150068	0.0782407	0.158632
1791	MUC16__Oncology_o2csf__NPX	-27.1774	-20.3377	16	0.229782	0.131981	0.05209	0.000987808	0.097415	0.167451
1792	MUC2__Cardiometabolic_II_o2csf__NPX	-20.6259	30.6618	20	0.127638	0.0339696	0.0337264	0.0264637	0.100748	0.173126
1793	MUCL3__Oncology_II_o2csf__NPX	46.8242	-6.11716	2	0.148321	0.0390043	0.0123182	0.0532947	0.101467	0.180489
1794	MVK__Inflammation_o2csf__NPX	-14.6861	-35.3342	7	0.0831018	0.161045	0.0411001	0.0670476	0.10227	0.187472
1795	MXRA8__Inflammation_II_o2csf__NPX	-11.224	28.1129	20	0.740882	0.328513	0.555049	0.554787	0.103722	0.203907
1796	MYBPC1__Cardiometabolic_II_o2csf__NPX	-23.8633	15.1533	3	0.550094	0.157658	0.0214327	0.00824492	0.106556	0.204688
1797	MYBPC2__Cardiometabolic_II_o2csf__NPX	4.63397	14.8391	14	0.0477585	0.0616733	0.024346	0.0154127	0.111093	0.213296
1798	MYCBP2__Neurology_II_o2csf__NPX	15.2585	5.7354	14	0.341296	0.182796	0.131721	0.139258	0.117534	0.218443
1799	MYDGF__Cardiometabolic_II_o2csf__NPX	-5.93887	28.8756	20	0.804095	0.606159	0.69509	0.754595	0.118646	0.219815
1800	MYH4__Cardiometabolic_II_o2csf__NPX	15.3619	28.7495	15	0.0349876	0.0131321	0.0445817	0.078076	0.119919	0.220131
1801	MYH7B__Oncology_II_o2csf__NPX	48.1963	-6.9421	2	0.103344	0.0791585	0.0734336	0.0557753	0.121369	0.227536
1802	MYH9__Cardiometabolic_II_o2csf__NPX	-20.6926	30.4857	20	0.302836	0.0759588	0.0752732	0.0748491	0.130888	0.22895
1803	MYL1__Cardiometabolic_II_o2csf__NPX	17.6299	31.672	15	0.0574823	0.0746105	0.0609113	0.0615005	0.139677	0.230912
1804	MYL3__Cardiometabolic_II_o2csf__NPX	-23.8094	15.0766	3	0.507225	0.0976527	0.00815701	0.0686751	0.151643	0.232937
1805	MYL4__Cardiometabolic_II_o2csf__NPX	7.31828	15.4767	14	0.0409129	0.0368149	0.0562361	0.00483781	0.158159	0.238148
1806	MYL6B__Neurology_II_o2csf__NPX	18.9253	-5.21001	8	0.0371533	0.0280558	0.0219599	0.0109902	0.165711	0.239646
1807	MYLPF__Neurology_II_o2csf__NPX	20.5614	-8.85563	8	0.0240183	0.00260872	0.0227039	0.0555387	0.178164	0.241229
1808	MYO6__Neurology_II_o2csf__NPX	14.7166	13.0562	14	0.222752	0.177798	0.0712226	0.0206026	0.178967	0.241419
1809	MYO9B__Inflammation_o2csf__NPX	-14.6838	-34.0933	7	0.0317232	0.141684	0.085244	0.106127	0.180297	0.242305
1810	MYOC__Neurology_o2csf__NPX	-23.7255	5.32014	12	0.680156	0.302459	0.161735	0.0844009	0.188822	0.24317
1811	MYOM1__Neurology_II_o2csf__NPX	28.2146	20.6205	5	0.097621	0.0307312	0.0532241	0.0826924	0.190087	0.253803
1812	MYOM2__Cardiometabolic_II_o2csf__NPX	17.385	24.5899	15	0.0430807	0.00344418	0.0358527	0.0506499	0.198262	0.259731
1813	MYOM3__Inflammation_II_o2csf__NPX	-23.891	15.2138	3	0.499705	0.174235	0.0139569	0.0139514	0.201885	0.26125
1814	MZB1__Inflammation_o2csf__NPX	-34.6986	11.9759	12	0.615785	0.0812711	0.111897	0.0100201	0.209722	0.265976
1815	MZT1__Oncology_o2csf__NPX	-41.3749	-27.5273	9	0.0890249	0.039314	0.0203726	0.025148	0.212741	0.265997
1816	NAA10__Cardiometabolic_II_o2csf__NPX	11.5239	-17.3147	1	0.0416182	0.0444629	0.0215373	0	0.213057	0.269985
1817	NAA80__Neurology_II_o2csf__NPX	22.0025	-6.60113	8	0.0995555	0.083018	0.0881736	0.16079	0.217512	0.274605
1818	NAAA__Neurology_o2csf__NPX	-21.4392	-17.914	16	0.628737	0.289772	0.358018	0.281705	0.218818	0.297221
1819	NACC1__Oncology_II_o2csf__NPX	52.3346	1.26154	2	0.117809	0.0246291	0.0198288	0.0635505	0.221457	0.306715
1820	NADK__Cardiometabolic_o2csf__NPX	-15.2641	6.51151	6	0.785578	0.158481	0.415265	0.34905	0.221635	0.313002
1821	NAGA__Inflammation_II_o2csf__NPX	-9.68099	33.7049	20	0.343492	0.215931	0.0622434	0.00229569	0.22351	0.325112
1822	NAGK__Cardiometabolic_II_o2csf__NPX	-13.0567	10.9294	18	0.328702	0.0717418	0.0156132	0.0628576	0.245771	0.325956
1823	NAGPA__Inflammation_II_o2csf__NPX	-9.45181	28.1645	20	0.78551	0.52547	0.729363	0.764585	0.249931	0.331821
1824	NAMPT__Oncology_o2csf__NPX	-36.4683	-24.7732	9	0.146892	0.0217841	0.1423	0.10955	0.25767	0.33545
1825	NAP1L4__Oncology_II_o2csf__NPX	45.8979	0.849977	2	0.231911	0.0286821	0.0809474	0.0247817	0.26465	0.336695
1826	NAPRT__Neurology_II_o2csf__NPX	38.1907	31.2415	13	0.0616325	0.0155102	0.00341337	0.0321641	0.265759	0.337497
1827	NARS1__Neurology_II_o2csf__NPX	16.7271	15.3293	14	0.0167386	0.0614235	0.0603694	0.0852662	0.276142	0.340176
1828	NBL1__Oncology_o2csf__NPX	16.9336	-23.097	1	0.61382	0.508919	0.358475	0.357492	0.277737	0.352581
1829	NBN__Inflammation_o2csf__NPX	-13.3151	-35.2161	7	0.11495	0.00121708	0.0642044	0.0547315	0.28198	0.352856
1830	NCAM1__Cardiometabolic_o2csf__NPX	-3.38995	-5.73285	11	0.938805	0.731386	0.830337	0.798606	0.292541	0.352961
1831	NCAM2__Neurology_o2csf__NPX	-5.75151	-6.07771	11	0.8912	0.654877	0.757339	0.735592	0.294921	0.365683
1832	NCAN__Neurology_o2csf__NPX	16.0146	-20.2999	1	0.01352	0.149412	0.162709	0.146936	0.301751	0.374755
1833	NCF2__Inflammation_o2csf__NPX	-13.1665	1.37892	6	0.419873	0.00706698	0.202241	0.166176	0.305146	0.377012
1834	NCK2__Inflammation_o2csf__NPX	-11.0567	-32.3297	7	0.0970113	0.0512025	0.0152062	0.0438067	0.320339	0.389017
1835	NCLN__Inflammation_o2csf__NPX	-13.2672	-35.7599	7	0.0539797	0.0276612	0.00661373	0.0605218	0.322105	0.39138
1836	NCR1__Inflammation_o2csf__NPX	-17.3902	-27.375	7	0.104928	0.00107218	0.0345678	0.0216226	0.32334	0.394143
1837	NCR3LG1__Oncology_II_o2csf__NPX	27.9385	2.13529	17	0.807578	0.683868	0.526008	0.592718	0.323533	0.405599
1838	NCS1__Oncology_o2csf__NPX	-24.0431	-14.8964	16	0.964988	0.702762	0.646286	0.622278	0.324394	0.408152
1839	NDRG1__Neurology_o2csf__NPX	-0.206095	-1.96219	11	0.689848	0.404699	0.556254	0.548939	0.328595	0.409123
1840	NDST1__Oncology_II_o2csf__NPX	31.7868	2.12292	17	0.67295	0.472953	0.400614	0.392756	0.334653	0.409228
1841	NDUFA5__Inflammation_II_o2csf__NPX	1.40778	34.3824	10	0.162091	0.142078	0.0248705	0.0452943	0.342485	0.412118
1842	NDUFB7__Oncology_II_o2csf__NPX	49.0261	1.15655	2	0.172807	0.0459102	0.104335	0.0484978	0.343642	0.412688
1843	NDUFS6__Oncology_o2csf__NPX	-38.6652	-18.2802	9	0.171411	0.0301075	0.00637767	0.0287676	0.347612	0.420916
1844	NEB__Cardiometabolic_II_o2csf__NPX	12.5554	25.6822	15	0.277282	0.0305735	0.0168112	0.0109572	0.354071	0.421908
1845	NECAP2__Cardiometabolic_II_o2csf__NPX	17.6047	21.0243	15	0.0216107	0.0123595	0.0994672	0.0681387	0.36031	0.423173
1846	NECTIN1__Inflammation_II_o2csf__NPX	-3.47367	28.8956	20	0.679908	0.673558	0.599152	0.660516	0.362478	0.424714
1847	NECTIN2__Cardiometabolic_o2csf__NPX	-17.6616	-2.28851	6	0.928945	0.550559	0.671546	0.621102	0.364404	0.425811
1848	NECTIN4__Oncology_o2csf__NPX	-19.8861	8.22508	6	0.790174	0.340765	0.438088	0.34737	0.364681	0.426844
1849	NEDD4L__Inflammation_II_o2csf__NPX	6.4018	33.1298	10	0.0927477	0.0734703	0.00684561	0.00161714	0.36742	0.43176
1850	NEDD9__Inflammation_II_o2csf__NPX	6.51636	29.1726	10	0.0612699	0.115801	0.070219	0.0994305	0.381347	0.432942
1851	NEFL__Neurology_o2csf__NPX	-21.659	5.58742	6	0.66511	0.234007	0.306748	0.0660442	0.386947	0.435726
1852	NEK7__Oncology_II_o2csf__NPX	49.9165	5.67573	2	0.131103	0.114051	0.00202595	0.0233411	0.38728	0.438807
1853	NELL1__Oncology_o2csf__NPX	2.4592	-22.8226	1	0.719372	0.870171	0.614251	0.648298	0.390923	0.438912
1854	NELL2__Inflammation_o2csf__NPX	16.8926	-23.0932	1	0.658528	0.845789	0.784502	0.822151	0.391261	0.439334
1855	NENF__Oncology_II_o2csf__NPX	32.8784	2.68505	17	0.674296	0.394417	0.351772	0.320719	0.395339	0.442689
1856	NEO1__Neurology_II_o2csf__NPX	25.4348	-0.118146	17	0.56707	0.461457	0.442002	0.510701	0.395429	0.449862
1857	NEXN__Inflammation_II_o2csf__NPX	-18.506	4.92093	6	0.501291	0.0337074	0.0505468	0.0446893	0.395533	0.450009
1858	NFASC__Inflammation_o2csf__NPX	-3.23115	-14.7676	4	0.679745	0.569517	0.502948	0.520208	0.397521	0.450178
1859	NFAT5__Inflammation_II_o2csf__NPX	5.46145	35.7453	10	0.0386995	0.0802834	0.017095	0.0246044	0.41257	0.451676
1860	NFATC1__Inflammation_o2csf__NPX	-9.32958	-27.232	7	0.0598069	0.0110363	0.102762	0.0838991	0.416038	0.452119
1861	NFATC3__Inflammation_o2csf__NPX	-10.3825	-35.2322	7	0.043511	0.015741	0.0446901	0.0393339	0.418606	0.454271
1862	NFE2__Cardiometabolic_II_o2csf__NPX	4.8102	16.4766	14	0.00494214	0.076738	0.0837022	0.0255342	0.420888	0.455664
1863	NFIC__Neurology_II_o2csf__NPX	16.8778	16.9796	5	0.063602	0.0459892	0.000106112	0.0635402	0.423407	0.455853
1864	NFKB1__Cardiometabolic_II_o2csf__NPX	-5.05683	-31.9366	7	0.0891891	0.0451385	0.0227566	0.0121113	0.426599	0.456571
1865	NFKB2__Oncology_II_o2csf__NPX	50.3092	5.83205	2	0.182245	0.0532276	0.0865379	0.0393496	0.427593	0.458702
1866	NFKBIE__Oncology_o2csf__NPX	-40.7161	-25.7283	9	0.220211	0.071365	0.0929803	0.0880298	0.432448	0.459693
1867	NFU1__Oncology_II_o2csf__NPX	39.6637	4.08232	2	0.395674	0.00119534	0.12602	0.0749596	0.433159	0.463195
1868	NFX1__Cardiometabolic_II_o2csf__NPX	19.5155	29.7608	15	0.0272253	0.061488	0.115754	0.110381	0.437342	0.46482
1869	NFYA__Cardiometabolic_II_o2csf__NPX	15.9066	29.9912	15	0.0354271	0.00287172	0.115248	0.0857707	0.444002	0.468111
1870	NGFR__Cardiometabolic_II_o2csf__NPX	-7.84007	22.3641	20	0.737881	0.356611	0.449735	0.404166	0.445556	0.472626
1871	NGF__Neurology_o2csf__NPX	-24.1532	-23.7236	19	0.358728	0.353394	0.230697	0.223991	0.449775	0.473934
1872	NGRN__Neurology_II_o2csf__NPX	38.0638	29.9121	13	0.174906	0.0354434	0.0599818	0.0188478	0.450649	0.474419
1873	NHLRC3__Inflammation_II_o2csf__NPX	-10.3594	29.4826	20	0.667095	0.479218	0.406762	0.420841	0.451204	0.475495
1874	NID1__Cardiometabolic_o2csf__NPX	-24.6126	1.03138	12	0.944874	0.420631	0.537925	0.446676	0.454073	0.476677
1875	NID2__Neurology_o2csf__NPX	-24.3901	1.65883	12	0.806405	0.225263	0.338109	0.256233	0.455185	0.479293
1876	NINJ1__Oncology_o2csf__NPX	-37.4944	-28.7988	9	0.185141	0.00526122	0.075076	0.055842	0.456158	0.479504
1877	NIT1__Cardiometabolic_II_o2csf__NPX	-9.59797	12.8956	18	0.444283	0.0637559	0.079923	0.105446	0.458099	0.483618
1878	NIT2__Cardiometabolic_II_o2csf__NPX	-6.14808	30.769	20	0.660801	0.337457	0.323603	0.336381	0.458562	0.486698
1879	NLGN1__Neurology_II_o2csf__NPX	20.0434	13.3028	5	0.40495	0.354526	0.242522	0.295301	0.461769	0.488386
1880	NLGN2__Neurology_II_o2csf__NPX	25.1011	19.2319	5	0.125375	0.11656	0.0134143	0.0451087	0.462611	0.493491
1881	NME1__Inflammation_II_o2csf__NPX	6.779	32.011	10	0.190274	0.251359	0.157003	0.229775	0.465167	0.494673
1882	NME3__Inflammation_o2csf__NPX	-11.2817	-5.54541	4	0.897229	0.481794	0.654689	0.530297	0.466465	0.495559
1883	NMI__Oncology_II_o2csf__NPX	58.3173	2.88153	2	0.252694	0.0410316	0.0598344	0.00705396	0.478845	0.500222
1884	NMNAT1__Neurology_o2csf__NPX	-13.4401	10.8106	18	0.490012	0.0583685	0.0537685	0.0388618	0.480486	0.501466
1885	NMRK2__Oncology_II_o2csf__NPX	46.3009	-5.69514	2	0.11255	0.17928	0.123088	0.0760526	0.481456	0.502922
1886	NMT1__Neurology_II_o2csf__NPX	14.1977	11.5864	14	0.0781427	0.109746	0.0241703	0.00746954	0.486591	0.503534
1887	NOMO1__Neurology_o2csf__NPX	-8.36149	-8.50002	4	0.905732	0.624313	0.641432	0.64574	0.489811	0.504146
1888	NOP56__Cardiometabolic_II_o2csf__NPX	19.6338	26.8983	15	0.0309767	0.149259	0.052288	0.0495788	0.493523	0.50442
1889	NOS1__Neurology_o2csf__NPX	-10.7975	-11.5249	4	0.906941	0.546469	0.626565	0.563789	0.49408	0.508661
1890	NOS2__Cardiometabolic_II_o2csf__NPX	16.3325	24.8778	15	0.0505135	0.0428135	0.0452525	0.00614489	0.496251	0.509504
1891	NOS3__Neurology_o2csf__NPX	-33.3478	-34.7127	19	0.131081	0.0621335	0.0938182	0.0464599	0.49627	0.510243
1892	NOTCH1__Cardiometabolic_o2csf__NPX	-3.83684	-6.10287	11	0.948642	0.731863	0.825591	0.800562	0.500374	0.511973
1893	NOTCH2__Cardiometabolic_II_o2csf__NPX	-16.1822	31.429	20	0.527341	0.244938	0.283824	0.230666	0.500986	0.512353
1894	NOTCH3__Cardiometabolic_o2csf__NPX	-9.53898	-7.13449	4	1	0.649307	0.689655	0.647814	0.501222	0.516593
1895	NPC2__Cardiometabolic_II_o2csf__NPX	-12.5769	32.741	20	0.162894	0.230687	0.219011	0.204022	0.50242	0.51883
1896	NPDC1__Cardiometabolic_o2csf__NPX	-1.26102	-11.9896	11	0.551159	0.438558	0.366854	0.429982	0.502969	0.520391
1897	NPHS1__Inflammation_II_o2csf__NPX	3.71119	36.2138	10	0.229833	0.218331	0.182461	0.25185	0.505585	0.520665
1898	NPHS2__Inflammation_II_o2csf__NPX	6.31903	33.7104	10	0.0401363	0.0910014	0.0589656	0.136945	0.505864	0.522205
1899	NPL__Cardiometabolic_II_o2csf__NPX	4.69978	8.41161	14	0.25308	0.113303	0.0128369	0.0137597	0.507026	0.524884
1900	NPM1__Neurology_o2csf__NPX	-13.4781	10.3723	18	0.196807	0.184847	0.0229738	0.048219	0.511962	0.527163
1901	NPPB__Cardiometabolic_o2csf__NPX	-18.381	-35.021	7	0.0514322	0	0.0342502	0.0180665	0.52252	0.531783
1902	NPPC__Inflammation_o2csf__NPX	-7.54907	-25.0134	7	0.523269	0.58402	0.503651	0.58177	0.530428	0.535412
1903	NPR1__Cardiometabolic_II_o2csf__NPX	16.598	27.7702	15	0.109449	0.0815717	0.0891908	0.091409	0.533559	0.53594
1904	NPTN__Oncology_o2csf__NPX	3.70378	-7.21526	11	0.77712	0.905534	0.742406	0.798351	0.533739	0.541636
1905	NPTX1__Neurology_o2csf__NPX	-2.76008	-11.4274	11	0.807894	0.864792	0.64618	0.711886	0.534888	0.545244
1906	NPTX2__Cardiometabolic_II_o2csf__NPX	-8.03192	31.2525	20	0.738264	0.790095	0.531782	0.615842	0.537349	0.546509
1907	NPTXR__Cardiometabolic_o2csf__NPX	14.8348	-22.7066	1	0.17624	0.396824	0.308381	0.267729	0.537739	0.54729
1908	NPY__Oncology_o2csf__NPX	7.64604	-14.208	1	0.671774	0.794426	0.624723	0.699473	0.539416	0.548535
1909	NRCAM__Cardiometabolic_o2csf__NPX	14.834	-22.7151	1	0.364437	0.239559	0.269255	0.205959	0.540559	0.548725
1910	NRGN__Inflammation_II_o2csf__NPX	1.65185	1.77196	11	0.847137	0.705151	0.649924	0.720653	0.54074	0.549611
1911	NRN1__Neurology_II_o2csf__NPX	15.7995	12.2925	14	0.0298395	0.0187025	0.0525318	0.0991022	0.541624	0.55151
1912	NRP1__Cardiometabolic_o2csf__NPX	-29.1865	0.169569	12	0.866019	0.56612	0.606367	0.560932	0.542354	0.554505
1913	NRP2__Neurology_o2csf__NPX	-11.433	-2.72061	6	0.983937	0.615355	0.703285	0.62906	0.542746	0.55959
1914	NRTN__Inflammation_o2csf__NPX	-9.4869	-36.2422	7	0.0544016	0.081615	0.00758674	0.00622368	0.542817	0.561024
1915	NRXN3__Neurology_II_o2csf__NPX	18.9201	-0.476523	8	0.628273	0.60411	0.444156	0.531916	0.550502	0.562459
1916	NSFL1C__Neurology_o2csf__NPX	-14.6913	-12.1827	4	0.849668	0.462551	0.716628	0.628439	0.552372	0.563577
1917	NT5C1A__Neurology_II_o2csf__NPX	35.4178	26.7889	13	0.681401	0.0817254	0.343649	0.306356	0.55554	0.565286
1918	NT5C3A__Inflammation_o2csf__NPX	-17.6728	-28.5871	7	0.0420968	0.0129386	0.0269959	0.00697994	0.558904	0.566742
1919	NT5C__Cardiometabolic_II_o2csf__NPX	-10.3758	21.1323	20	0.732524	0.316111	0.312322	0.256768	0.559833	0.567122
1920	NT5E__Oncology_o2csf__NPX	3.77686	-21.6994	1	0.717707	0.456805	0.312225	0.254115	0.560189	0.567586
1921	NTF3__Inflammation_o2csf__NPX	-11.2754	-28.5102	7	0.00784477	0.0230527	0.0435566	0.0119596	0.566197	0.569548
1922	NTF4__Oncology_o2csf__NPX	-37.7459	-27.1859	9	0.132201	0.0135592	0.0499825	0.0565824	0.566297	0.572269
1923	NTRK2__Cardiometabolic_o2csf__NPX	1.477	-11.0914	11	0.791413	0.848333	0.781736	0.810788	0.569145	0.572269
1924	NTRK3__Neurology_o2csf__NPX	2.28961	-8.09532	11	0.863949	0.938482	0.777427	0.814318	0.572896	0.572438
1925	NTproBNP__Cardiometabolic_o2csf__NPX	-15.5083	-4.30127	6	0.748053	0.324004	0.518446	0.444097	0.573456	0.572649
1926	NUB1__Inflammation_o2csf__NPX	-17.3765	-13.3295	4	0.263731	0.075375	0.0328381	0.0148441	0.575128	0.573282
1927	NUBP1__Oncology_II_o2csf__NPX	52.5332	2.02842	2	0.125563	0.0147715	0.117309	0.0577461	0.578356	0.573451
1928	NUCB2__Oncology_o2csf__NPX	-24.4114	-12.9533	16	0.94333	0.555197	0.57509	0.545163	0.578722	0.5744
1929	NUDC__Inflammation_o2csf__NPX	-15.713	-14.0806	4	0.711094	0.161838	0.306228	0.232838	0.582426	0.574611
1930	NUDT10__Cardiometabolic_II_o2csf__NPX	4.90724	17.3417	14	0.11235	0.0157321	0.0103392	0.00463905	0.590483	0.577227
1931	NUDT15__Cardiometabolic_II_o2csf__NPX	21.6119	26.9767	15	0.0404728	0.068794	0.0471083	0.0636047	0.592489	0.585181
1932	NUDT16__Oncology_II_o2csf__NPX	38.9612	2.9467	2	0.505738	0.208723	0.117432	0.0407234	0.592615	0.587839
1933	NUDT2__Oncology_o2csf__NPX	-39.5843	-23.2507	9	0.244102	0.104065	0.0360473	0.0278479	0.596374	0.590624
1934	NUDT5__Neurology_o2csf__NPX	-1.17947	-1.07997	11	0.896346	0.702518	0.772687	0.731693	0.597507	0.593958
1935	NUMB__Inflammation_II_o2csf__NPX	3.81775	27.8783	10	0.234313	0.0342412	0.0851137	0.0822726	0.597698	0.594464
1936	NUP50__Cardiometabolic_II_o2csf__NPX	16.6063	27.5427	15	0.0747175	0.00610589	0.000585347	0.077518	0.598249	0.596299
1937	NXPE4__Cardiometabolic_II_o2csf__NPX	18.776	29.8759	15	0.073219	0.00698327	0.00583974	0.0155328	0.599649	0.600034
1938	NXPH1__Neurology_o2csf__NPX	-4.24637	-10.4623	11	0.84501	0.674432	0.63319	0.659246	0.599992	0.602565
1939	NXPH3__Inflammation_II_o2csf__NPX	-12.0766	31.9546	20	0.12326	0.00265233	0.0491158	0.0521067	0.604101	0.610709
1940	OBP2B__Neurology_o2csf__NPX	5.21503	-10.0981	11	0.352065	0.398592	0.346374	0.371308	0.604258	0.61765
1941	OCLN__Neurology_II_o2csf__NPX	24.8525	-0.769056	17	0.48212	0.275943	0.202676	0.240813	0.608506	0.61841
1942	ODAM__Neurology_o2csf__NPX	-28.3258	-31.6647	19	0.0180834	0.0425738	0.0561427	0.0200725	0.616914	0.619612
1943	OFD1__Oncology_II_o2csf__NPX	48.1508	8.56903	2	0.175146	0.115628	0.0598549	0.0102466	0.628366	0.621638
1944	OGA__Oncology_II_o2csf__NPX	47.2235	3.13707	2	0.26502	0.0784458	0.0885106	0.0320233	0.628777	0.623262
1945	OGFR__Oncology_o2csf__NPX	-31.9813	-16.9511	16	0.745011	0.243648	0.345419	0.232255	0.629276	0.625034
1946	OGN__Neurology_o2csf__NPX	-20.0244	-2.1871	6	0.764437	0.366242	0.468552	0.434147	0.631251	0.630794
1947	OGT__Oncology_II_o2csf__NPX	52.5915	3.31388	2	0.108852	0.0443459	0.102855	0.110161	0.639154	0.632988
1948	OLFM4__Inflammation_II_o2csf__NPX	-22.0334	19.9111	3	0.572308	0.00597591	0.137599	0.101618	0.641417	0.637503
1949	OLR1__Cardiometabolic_o2csf__NPX	-6.70929	0.387762	11	0.878542	0.670694	0.712504	0.648446	0.642303	0.642165
1950	OMD__Inflammation_o2csf__NPX	-6.6831	-19.2526	4	0.665341	0.352791	0.338902	0.256034	0.646833	0.643157
1951	OMG__Oncology_o2csf__NPX	6.27287	-23.8993	1	0.149629	0.0178681	0.000240175	0.0129351	0.647287	0.648706
1952	OMP__Neurology_II_o2csf__NPX	9.26033	1.29997	14	0.425819	0.259292	0.225864	0.265901	0.64922	0.650119
1953	OPHN1__Neurology_II_o2csf__NPX	38.2873	28.7323	13	0.124145	0.0212488	0.0474779	0.0312947	0.650847	0.653199
1954	OPLAH__Cardiometabolic_II_o2csf__NPX	5.60276	16.4585	14	0.0567936	0.155308	0.0564325	0.014424	0.652646	0.65398
1955	OPTC__Oncology_o2csf__NPX	-28.5666	-17.1452	16	0.319231	0.232036	0.194865	0.128487	0.653395	0.662292
1956	ORM1__Inflammation_II_o2csf__NPX	-28.8005	19.2658	3	0.533215	0.101628	0.0225731	0.0938548	0.660123	0.6632
1957	OSBPL2__Neurology_II_o2csf__NPX	38.0872	29.9873	13	0.162443	0.0604396	0.0928407	0.0857344	0.661295	0.668601
1958	OSCAR__Inflammation_o2csf__NPX	-13.6861	-1.78154	6	0.904601	0.386305	0.646088	0.491276	0.666121	0.671174
1959	OSMR__Cardiometabolic_o2csf__NPX	-28.0431	0.713802	12	0.905859	0.4316	0.539396	0.407178	0.666995	0.676259
1960	OSM__Inflammation_o2csf__NPX	-13.3773	-7.37422	4	0.427926	0.184571	0.18845	0.23307	0.669231	0.678854
1961	OSTN__Neurology_II_o2csf__NPX	17	-5.93599	8	0.253687	0.304138	0.234378	0.241122	0.680521	0.681428
1962	OTOA__Neurology_II_o2csf__NPX	24.2767	20.4349	5	0.177558	0.20828	0.104364	0.156489	0.682041	0.68569
1963	OTUD6B__Oncology_II_o2csf__NPX	48.2975	1.95668	2	0.179781	0.0185508	0.0761667	0.0218072	0.687045	0.692525
1964	OTUD7B__Neurology_II_o2csf__NPX	28.0265	6.02217	17	0.580784	0.244326	0.235801	0.274406	0.689598	0.69396
1965	OXCT1__Cardiometabolic_II_o2csf__NPX	0.604044	7.7202	18	0.558344	0.343116	0.406161	0.460353	0.689894	0.694487
1966	OXT__Neurology_o2csf__NPX	-19.0368	-1.34178	6	0.821084	0.333556	0.535712	0.439156	0.690485	0.696977
1967	P4HB__Oncology_o2csf__NPX	-22.9617	-13.8824	16	0.965653	0.660032	0.63704	0.627958	0.691089	0.698728
1968	PACS2__Cardiometabolic_II_o2csf__NPX	-2.25641	20.5289	18	0.221922	0.111651	0.118253	0.124174	0.69529	0.706808
1969	PADI2__Inflammation_o2csf__NPX	-13.6553	-33.2187	7	0.399301	0.061588	0.234726	0.206748	0.69687	0.711302
1970	PADI4__Neurology_o2csf__NPX	-34.1588	-30.39	19	0.117774	0.0540706	0.0114063	0.0288019	0.70498	0.711576
1971	PAEP__Neurology_o2csf__NPX	-24.747	-23.3849	19	0.201422	0.0726599	0.12829	0.102984	0.706112	0.714678
1972	PAFAH1B3__Neurology_II_o2csf__NPX	13.7232	10.3658	14	0.0192434	0.170602	0.0517147	0.0846042	0.709427	0.716154
1973	PAFAH2__Oncology_II_o2csf__NPX	47.1831	3.61396	2	0.123608	0.0826719	0.0520093	0.0226556	0.71221	0.724425
1974	PAG1__Cardiometabolic_o2csf__NPX	-1.42877	-4.22779	11	0.719956	0.54312	0.628364	0.654583	0.712354	0.726724
1975	PAGR1__Cardiometabolic_II_o2csf__NPX	8.03175	16.3694	14	0.0479176	0.0440839	0.120753	0.0934875	0.716194	0.732589
1976	PAIP2B__Oncology_II_o2csf__NPX	55.7487	-2.5445	2	0.136094	0.0696743	0.0795484	0.022685	0.717999	0.742568
1977	PAK4__Neurology_o2csf__NPX	-27.8525	-31.6659	19	0.0650933	0.0175769	0.0113233	0.0106012	0.718158	0.752379
1978	PALLD__Inflammation_II_o2csf__NPX	6.52237	29.9264	10	0.280303	0.0910391	0.0186939	0.0520729	0.734521	0.753708
1979	PALM2__Neurology_II_o2csf__NPX	21.8226	6.66499	17	0.790892	0.193287	0.44903	0.389976	0.745102	0.759657
1980	PALM3__Cardiometabolic_II_o2csf__NPX	20.3556	31.1966	15	0.00471092	0.109144	0.0732153	0.123742	0.750383	0.761683
1981	PALM__Oncology_II_o2csf__NPX	27.0179	2.09826	17	0.776937	0.740554	0.627001	0.731557	0.752612	0.763898
1982	PAMR1__Neurology_o2csf__NPX	-21.7572	-2.92772	6	0.926706	0.331259	0.464122	0.422791	0.763311	0.770797
1983	PAM__Cardiometabolic_o2csf__NPX	0.266171	-6.36431	11	0.864322	0.894579	0.770968	0.819535	0.76481	0.77162
1984	PAPPA__Inflammation_o2csf__NPX	-20.3465	2.42924	6	0.300019	0.00778158	0.012816	0.047726	0.765137	0.771915
1985	PARD3__Oncology_II_o2csf__NPX	47.2457	9.79215	2	0.119687	0.00691769	0.0940155	0.0432204	0.770586	0.775987
1986	PARK7__Neurology_o2csf__NPX	-1.20254	-0.384215	11	0.896786	0.609777	0.7233	0.682582	0.772066	0.801536
1987	PARP1__Inflammation_o2csf__NPX	-8.8594	-25.3667	7	0.221875	0.00805937	0.0553242	0.0436478	0.772893	0.80489
1988	PAXX__Inflammation_II_o2csf__NPX	-8.8418	20.2947	20	0.943285	0.596622	0.55192	0.539033	0.79845	0.810945
1989	PBK__Oncology_II_o2csf__NPX	46.5488	-8.68099	2	0.108303	0.102298	0.0688641	0.030629	0.801217	0.816874
1990	PBLD__Neurology_o2csf__NPX	-33.5628	-30.4481	19	0.0728789	0.00472372	0.0619854	0.101901	0.814571	0.838857
1991	PBXIP1__Oncology_II_o2csf__NPX	31.0904	4.36645	17	0.816818	0.291799	0.287463	0.224098	0.827685	0.839743
1992	PCARE__Neurology_II_o2csf__NPX	25.0048	15.8427	5	0.146056	0.0418433	0.0587079	0.0483863	0.843906	0.846136
1993	PCBD1__Inflammation_II_o2csf__NPX	-9.67802	25.086	20	0.820719	0.330876	0.519556	0.502146	0.845698	0.847275
1994	PCBP2__Neurology_II_o2csf__NPX	14.9906	11.6427	14	0.0266397	0.106964	0.0225071	0.046467	0.853048	0.860546
1995	PCDH12__Neurology_II_o2csf__NPX	27.0537	5.54676	17	0.593171	0.329842	0.211125	0.173972	0.861495	0.868731
1996	PCDH17__Cardiometabolic_o2csf__NPX	0.245546	-11.7883	11	0.827937	0.766692	0.679634	0.721312	0.864304	0.875525
1997	PCDH1__Inflammation_o2csf__NPX	-2.03008	-9.89709	11	0.92188	0.846377	0.79008	0.807146	0.867164	0.885209
1998	PCDH7__Oncology_II_o2csf__NPX	28.6045	2.28514	17	0.841395	0.720287	0.532483	0.571341	0.871532	0.891749
[truncated: 945 more rows]

## Sheet: Figure 4a, 4b
	cluster	a) ptau181->tauPET mean	a) ptau181->tauPET std	b) ab42->abPET mean	b) ab42->abPET std
0	1	0.877122	0.0168249	0.941929	0.00721055
1	2	0.863062	0.00246021	0.933607	0.00162084
2	3	0.863791	0.0047365	0.934349	0.00153029
3	4	0.874758	0.0131343	0.940668	0.00580957
4	5	0.863348	0.00285882	0.933739	0.00154073
5	6	0.872119	0.0114726	0.937766	0.00417232
6	7	0.858833	0.00247262	0.93393	0.00189726
7	8	0.866889	0.00947429	0.93492	0.00362432
8	9	0.858696	0.00224334	0.933713	0.00154046
9	10	0.864144	0.004179	0.934087	0.0022013
10	11	0.896553	0.0187518	0.946878	0.00704163
11	12	0.865262	0.00750146	0.935196	0.00206335
12	13	0.861337	0.0030336	0.933729	0.00178039
13	14	0.864857	0.00487355	0.934205	0.00287065
14	15	0.863135	0.00196078	0.934005	0.00173546
15	16	0.869471	0.0124618	0.937218	0.004137
16	17	0.875827	0.0118926	0.937886	0.00446996
17	18	0.866429	0.00923561	0.934975	0.00283474
18	19	0.859343	0.00366344	0.934524	0.00167563
19	20	0.877523	0.01474	0.938817	0.00638585

## Sheet: Figure 4c, 4d
	Protein name	c) AUC ptau181 -> tauPET	d) AUC ab42 -> abPET	Is in cluster 11
0	A1BG__Inflammation_II_o2csf__NPX	0.862151	0.934849	no
1	AAMDC__Cardiometabolic_II_o2csf__NPX	0.871174	0.93868	no
2	AARSD1__Oncology_o2csf__NPX	0.862478	0.933171	no
3	ABCA2__Cardiometabolic_II_o2csf__NPX	0.885232	0.936951	no
4	ABHD14B__Neurology_o2csf__NPX	0.86254	0.93808	no
5	ABL1__Oncology_o2csf__NPX	0.875799	0.941033	no
6	ABO__Inflammation_II_o2csf__NPX	0.861637	0.936332	no
7	ABRAXAS2__Cardiometabolic_II_o2csf__NPX	0.861671	0.933487	no
8	ACAA1__Oncology_o2csf__NPX	0.858772	0.93147	no
9	ACADM__Oncology_II_o2csf__NPX	0.862163	0.932588	no
10	ACADSB__Cardiometabolic_II_o2csf__NPX	0.862441	0.930106	no
11	ACAN__Cardiometabolic_o2csf__NPX	0.896652	0.939653	yes
12	ACE2__Cardiometabolic_o2csf__NPX	0.857619	0.933201	no
13	ACE__Inflammation_II_o2csf__NPX	0.904771	0.940082	yes
14	ACHE__Inflammation_II_o2csf__NPX	0.862435	0.939585	no
15	ACOT13__Oncology_II_o2csf__NPX	0.862793	0.933508	no
16	ACOX1__Cardiometabolic_o2csf__NPX	0.857595	0.935231	no
17	ACP1__Inflammation_II_o2csf__NPX	0.86191	0.933107	no
18	ACP5__Cardiometabolic_o2csf__NPX	0.882074	0.942214	yes
19	ACP6__Oncology_o2csf__NPX	0.883472	0.939523	no
20	ACRBP__Oncology_II_o2csf__NPX	0.859963	0.934365	no
21	ACRV1__Inflammation_II_o2csf__NPX	0.861276	0.932589	no
22	ACSL1__Cardiometabolic_II_o2csf__NPX	0.862683	0.934943	no
23	ACTA2__Cardiometabolic_o2csf__NPX	0.872904	0.935447	no
24	ACTN2__Cardiometabolic_II_o2csf__NPX	0.86243	0.931775	no
25	ACTN4__Inflammation_o2csf__NPX	0.86027	0.934861	no
26	ACVRL1__Neurology_o2csf__NPX	0.897757	0.940682	yes
27	ACY1__Cardiometabolic_o2csf__NPX	0.865443	0.932662	no
28	ACY3__Cardiometabolic_II_o2csf__NPX	0.8763	0.937007	yes
29	ACYP1__Inflammation_II_o2csf__NPX	0.878014	0.940987	no
30	ADA2__Cardiometabolic_o2csf__NPX	0.864784	0.934752	no
31	ADAM12__Inflammation_II_o2csf__NPX	0.868076	0.937775	no
32	ADAM15__Cardiometabolic_o2csf__NPX	0.897805	0.942902	yes
33	ADAM22__Neurology_o2csf__NPX	0.873661	0.944232	no
34	ADAM23__Inflammation_o2csf__NPX	0.920761	0.945192	yes
35	ADAM8__Neurology_o2csf__NPX	0.858964	0.934017	no
36	ADAM9__Oncology_II_o2csf__NPX	0.873345	0.936054	no
37	ADAMTS13__Cardiometabolic_o2csf__NPX	0.859697	0.935831	no
38	ADAMTS15__Oncology_o2csf__NPX	0.866236	0.9344	no
39	ADAMTS16__Cardiometabolic_o2csf__NPX	0.860105	0.939769	no
40	ADAMTS1__Inflammation_II_o2csf__NPX	0.896229	0.944343	no
41	ADAMTS4__Inflammation_II_o2csf__NPX	0.887789	0.935167	no
42	ADAMTS8__Oncology_o2csf__NPX	0.905259	0.945627	no
43	ADAMTSL2__Cardiometabolic_II_o2csf__NPX	0.894558	0.935685	no
44	ADAMTSL4__Cardiometabolic_II_o2csf__NPX	0.860506	0.933221	no
45	ADAMTSL5__Cardiometabolic_II_o2csf__NPX	0.866812	0.932273	no
46	ADA__Inflammation_o2csf__NPX	0.914298	0.942733	yes
47	ADCYAP1R1__Oncology_o2csf__NPX	0.867006	0.93751	no
48	ADD1__Inflammation_II_o2csf__NPX	0.863973	0.940914	no
49	ADGRB3__Neurology_o2csf__NPX	0.911686	0.953283	yes
50	ADGRD1__Inflammation_II_o2csf__NPX	0.869375	0.935717	no
51	ADGRE1__Oncology_II_o2csf__NPX	0.861802	0.9349	no
52	ADGRE2__Inflammation_o2csf__NPX	0.899356	0.943967	no
53	ADGRE5__Cardiometabolic_o2csf__NPX	0.895503	0.937505	no
54	ADGRF5__Cardiometabolic_II_o2csf__NPX	0.868471	0.941103	no
55	ADGRG1__Oncology_o2csf__NPX	0.87848	0.937135	no
56	ADGRG2__Cardiometabolic_o2csf__NPX	0.860269	0.935557	no
57	ADGRV1__Neurology_II_o2csf__NPX	0.866752	0.934089	no
58	ADH1B__Inflammation_II_o2csf__NPX	0.862052	0.93432	no
59	ADH4__Cardiometabolic_o2csf__NPX	0.85981	0.933127	no
60	ADIPOQ__Inflammation_II_o2csf__NPX	0.860247	0.934903	no
61	ADM__Oncology_o2csf__NPX	0.882905	0.941233	no
62	ADRA2A__Cardiometabolic_II_o2csf__NPX	0.862714	0.934025	no
63	AFAP1__Inflammation_II_o2csf__NPX	0.862819	0.932958	no
64	AFM__Inflammation_II_o2csf__NPX	0.863572	0.934669	no
65	AFP__Neurology_o2csf__NPX	0.855293	0.931777	no
66	AGBL2__Neurology_II_o2csf__NPX	0.862185	0.932061	no
67	AGER__Inflammation_o2csf__NPX	0.863319	0.936326	no
68	AGR2__Neurology_o2csf__NPX	0.85636	0.936859	no
69	AGR3__Oncology_o2csf__NPX	0.858965	0.933476	no
70	AGRN__Inflammation_o2csf__NPX	0.894605	0.942639	yes
71	AGRP__Inflammation_o2csf__NPX	0.870886	0.940979	no
72	AGT__Inflammation_II_o2csf__NPX	0.863208	0.940821	no
73	AGXT__Cardiometabolic_o2csf__NPX	0.860964	0.932906	no
74	AHCY__Cardiometabolic_o2csf__NPX	0.859676	0.941728	no
75	AHNAK2__Cardiometabolic_II_o2csf__NPX	0.871151	0.936246	no
76	AHNAK__Cardiometabolic_II_o2csf__NPX	0.863586	0.935494	no
77	AHSA1__Oncology_II_o2csf__NPX	0.869128	0.933191	no
78	AHSG__Inflammation_II_o2csf__NPX	0.863061	0.934563	no
79	AHSP__Neurology_o2csf__NPX	0.858336	0.933191	no
80	AIDA__Neurology_II_o2csf__NPX	0.858696	0.932346	no
81	AIF1L__Cardiometabolic_II_o2csf__NPX	0.866812	0.935409	no
82	AIF1__Oncology_o2csf__NPX	0.85628	0.934289	no
83	AIFM1__Oncology_o2csf__NPX	0.860557	0.935768	no
84	AK1__Cardiometabolic_o2csf__NPX	0.858682	0.929061	no
85	AK2__Neurology_II_o2csf__NPX	0.863825	0.93241	no
86	AKAP12__Inflammation_II_o2csf__NPX	0.864871	0.93634	no
87	AKR1B10__Neurology_II_o2csf__NPX	0.862822	0.93731	no
88	AKR1B1__Oncology_o2csf__NPX	0.858999	0.934682	no
89	AKR1C4__Cardiometabolic_o2csf__NPX	0.857133	0.932886	no
90	AKR7L__Inflammation_II_o2csf__NPX	0.861398	0.931428	no
91	AKT1S1__Neurology_o2csf__NPX	0.85687	0.930951	no
92	AKT2__Neurology_II_o2csf__NPX	0.864243	0.931197	no
93	AKT3__Oncology_o2csf__NPX	0.859248	0.933455	no
94	ALCAM__Cardiometabolic_o2csf__NPX	0.928497	0.946295	yes
95	ALDH1A1__Neurology_o2csf__NPX	0.873361	0.948783	no
96	ALDH2__Oncology_II_o2csf__NPX	0.858647	0.932917	no
97	ALDH3A1__Inflammation_o2csf__NPX	0.858333	0.932072	no
98	ALDH5A1__Neurology_II_o2csf__NPX	0.866922	0.933518	no
99	ALMS1__Oncology_II_o2csf__NPX	0.860389	0.932368	no
100	ALPI__Inflammation_II_o2csf__NPX	0.862575	0.934289	no
101	ALPP__Oncology_o2csf__NPX	0.856857	0.934098	no
102	AMBN__Inflammation_o2csf__NPX	0.860008	0.940362	no
103	AMBP__Oncology_o2csf__NPX	0.86104	0.932641	no
104	AMDHD2__Cardiometabolic_II_o2csf__NPX	0.873501	0.932662	no
105	AMFR__Neurology_o2csf__NPX	0.856433	0.932885	no
106	AMIGO1__Neurology_II_o2csf__NPX	0.867542	0.932735	no
107	AMIGO2__Oncology_o2csf__NPX	0.8906	0.935151	no
108	AMN__Inflammation_o2csf__NPX	0.859274	0.933709	no
109	AMOTL2__Oncology_II_o2csf__NPX	0.862256	0.933169	no
110	AMOT__Inflammation_II_o2csf__NPX	0.86809	0.939362	no
111	AMPD3__Neurology_II_o2csf__NPX	0.85819	0.934637	no
112	AMY1A_AMY1B_AMY1C__Inflammation_II_o2csf__NPX	0.889952	0.939928	no
113	AMY2A__Cardiometabolic_o2csf__NPX	0.892481	0.939793	no
114	AMY2B__Cardiometabolic_o2csf__NPX	0.906745	0.945453	no
115	ANGPT1__Inflammation_o2csf__NPX	0.864502	0.937023	no
116	ANGPT2__Oncology_o2csf__NPX	0.880097	0.942888	no
117	ANGPTL1__Cardiometabolic_o2csf__NPX	0.866529	0.93632	no
118	ANGPTL2__Inflammation_o2csf__NPX	0.862615	0.938144	no
119	ANGPTL3__Cardiometabolic_o2csf__NPX	0.859487	0.935716	no
120	ANGPTL4__Inflammation_o2csf__NPX	0.866978	0.948696	no
121	ANGPTL7__Oncology_o2csf__NPX	0.858337	0.936022	no
122	ANG__Cardiometabolic_o2csf__NPX	0.860007	0.937205	no
123	ANK2__Cardiometabolic_II_o2csf__NPX	0.863674	0.935474	no
124	ANKMY2__Inflammation_II_o2csf__NPX	0.86218	0.933128	no
125	ANKRA2__Oncology_II_o2csf__NPX	0.864987	0.932159	no
126	ANKRD54__Oncology_o2csf__NPX	0.858329	0.934889	no
127	ANP32C__Cardiometabolic_II_o2csf__NPX	0.862842	0.932831	no
128	ANPEP__Cardiometabolic_o2csf__NPX	0.873004	0.937531	no
129	ANXA10__Neurology_o2csf__NPX	0.85621	0.933813	no
130	ANXA11__Inflammation_o2csf__NPX	0.858362	0.933202	no
131	ANXA1__Inflammation_II_o2csf__NPX	0.863723	0.935991	no
132	ANXA2__Cardiometabolic_II_o2csf__NPX	0.862151	0.933171	no
133	ANXA3__Neurology_o2csf__NPX	0.856761	0.936942	no
134	ANXA4__Cardiometabolic_o2csf__NPX	0.862173	0.935525	no
135	ANXA5__Neurology_o2csf__NPX	0.865116	0.933497	no
136	AOC1__Inflammation_o2csf__NPX	0.858199	0.933422	no
137	AOC3__Cardiometabolic_o2csf__NPX	0.86632	0.934352	no
138	AP1G2__Oncology_II_o2csf__NPX	0.862066	0.931807	no
139	AP2B1__Neurology_II_o2csf__NPX	0.860892	0.931491	no
140	AP3B1__Oncology_II_o2csf__NPX	0.86181	0.933848	no
141	AP3S2__Neurology_II_o2csf__NPX	0.865831	0.933466	no
142	APBB1IP__Oncology_o2csf__NPX	0.857462	0.93433	no
143	APCS__Inflammation_II_o2csf__NPX	0.866377	0.934881	no
144	APEX1__Oncology_o2csf__NPX	0.856857	0.9367	no
145	APLP1__Cardiometabolic_o2csf__NPX	0.87073	0.934035	no
146	APOA1__Inflammation_II_o2csf__NPX	0.862441	0.934362	no
147	APOA2__Inflammation_II_o2csf__NPX	0.86372	0.936077	no
148	APOA4__Inflammation_II_o2csf__NPX	0.864217	0.933771	no
149	APOBR__Cardiometabolic_II_o2csf__NPX	0.862674	0.9354	no
150	APOB__Inflammation_II_o2csf__NPX	0.861276	0.934933	no
151	APOC1__Inflammation_II_o2csf__NPX	0.863703	0.935748	no
152	APOD__Inflammation_II_o2csf__NPX	0.864481	0.93165	no
153	APOE__Inflammation_II_o2csf__NPX	0.89021	0.935663	no
154	APOF__Inflammation_II_o2csf__NPX	0.863191	0.932918	no
155	APOH__Neurology_o2csf__NPX	0.862958	0.936899	no
156	APOL1__Inflammation_II_o2csf__NPX	0.863302	0.93488	no
157	APOM__Cardiometabolic_o2csf__NPX	0.860931	0.934617	no
158	APPL2__Inflammation_II_o2csf__NPX	0.86501	0.934362	no
159	APP__Neurology_o2csf__NPX	0.883837	0.936233	yes
160	APRT__Neurology_o2csf__NPX	0.860858	0.933834	no
161	ARAF__Oncology_II_o2csf__NPX	0.862424	0.933475	no
162	AREG__Oncology_o2csf__NPX	0.859525	0.936855	no
163	ARF6__Oncology_II_o2csf__NPX	0.862307	0.936982	no
164	ARFIP1__Neurology_II_o2csf__NPX	0.863589	0.931564	no
165	ARG1__Oncology_o2csf__NPX	0.854657	0.932313	no
166	ARG2__Oncology_II_o2csf__NPX	0.86216	0.933465	no
167	ARHGAP1__Oncology_o2csf__NPX	0.858869	0.932938	no
168	ARHGAP25__Oncology_o2csf__NPX	0.856779	0.932937	no
169	ARHGAP30__Oncology_II_o2csf__NPX	0.863473	0.934024	no
170	ARHGAP45__Inflammation_II_o2csf__NPX	0.862558	0.932567	no
171	ARHGAP5__Oncology_II_o2csf__NPX	0.861432	0.933466	no
172	ARHGEF10__Neurology_II_o2csf__NPX	0.867309	0.934004	no
173	ARHGEF12__Inflammation_o2csf__NPX	0.858428	0.93486	no
174	ARHGEF1__Neurology_II_o2csf__NPX	0.863839	0.935472	no
175	ARHGEF5__Neurology_II_o2csf__NPX	0.862194	0.932578	no
176	ARID3A__Neurology_II_o2csf__NPX	0.863845	0.935778	no
177	ARID4B__Neurology_o2csf__NPX	0.860823	0.934258	no
178	ARL13B__Cardiometabolic_II_o2csf__NPX	0.866539	0.932885	no
179	ARL2BP__Cardiometabolic_II_o2csf__NPX	0.85921	0.933011	no
180	ARMCX2__Neurology_II_o2csf__NPX	0.862606	0.939684	yes
181	ARNTL__Cardiometabolic_II_o2csf__NPX	0.861893	0.934869	no
182	ARNT__Inflammation_o2csf__NPX	0.858467	0.935198	no
183	ARSA__Neurology_o2csf__NPX	0.86247	0.937871	no
184	ARSB__Oncology_o2csf__NPX	0.862059	0.945621	no
185	ART3__Cardiometabolic_o2csf__NPX	0.900819	0.943756	yes
186	ART5__Neurology_II_o2csf__NPX	0.864007	0.9341	no
187	ARTN__Inflammation_o2csf__NPX	0.858381	0.935811	no
188	ASAH1__Cardiometabolic_II_o2csf__NPX	0.865504	0.933191	no
189	ASAH2__Neurology_o2csf__NPX	0.865641	0.933162	no
190	ASGR1__Neurology_o2csf__NPX	0.860067	0.936317	no
191	ASGR2__Inflammation_II_o2csf__NPX	0.869048	0.935735	no
192	ASPN__Cardiometabolic_II_o2csf__NPX	0.862433	0.933177	no
193	ASPSCR1__Neurology_II_o2csf__NPX	0.864479	0.932969	no
194	ASRGL1__Cardiometabolic_II_o2csf__NPX	0.880151	0.958218	no
195	ASS1__Cardiometabolic_II_o2csf__NPX	0.861785	0.93298	no
196	ATF2__Neurology_o2csf__NPX	0.858842	0.932409	no
197	ATF4__Oncology_II_o2csf__NPX	0.86333	0.931546	no
198	ATG16L1__Oncology_II_o2csf__NPX	0.864496	0.93527	no
199	ATG4A__Oncology_o2csf__NPX	0.85729	0.936297	no
200	ATOX1__Oncology_o2csf__NPX	0.884025	0.943092	no
201	ATP1B1__Cardiometabolic_II_o2csf__NPX	0.873373	0.936765	no
202	ATP1B2__Cardiometabolic_II_o2csf__NPX	0.861915	0.933761	no
203	ATP1B3__Cardiometabolic_II_o2csf__NPX	0.862038	0.935198	no
204	ATP1B4__Oncology_II_o2csf__NPX	0.861785	0.932863	no
205	ATP2B4__Cardiometabolic_II_o2csf__NPX	0.863362	0.935725	no
206	ATP5F1D__Cardiometabolic_II_o2csf__NPX	0.860261	0.9341	no
207	ATP5IF1__Inflammation_o2csf__NPX	0.867201	0.948954	no
208	ATP5PO__Neurology_o2csf__NPX	0.860178	0.935946	no
209	ATP6AP2__Oncology_o2csf__NPX	0.858865	0.934334	no
210	ATP6V1D__Oncology_o2csf__NPX	0.859048	0.932504	no
211	ATP6V1F__Neurology_o2csf__NPX	0.857188	0.932358	no
212	ATP6V1G1__Cardiometabolic_II_o2csf__NPX	0.862691	0.933772	no
213	ATP6V1G2__Cardiometabolic_II_o2csf__NPX	0.862577	0.935391	no
214	ATRAID__Oncology_II_o2csf__NPX	0.901333	0.946545	no
215	ATRN__Inflammation_II_o2csf__NPX	0.873748	0.938199	no
216	ATXN10__Neurology_o2csf__NPX	0.858486	0.934425	no
217	ATXN2L__Neurology_II_o2csf__NPX	0.863126	0.932937	no
218	ATXN2__Neurology_II_o2csf__NPX	0.86191	0.932589	no
219	ATXN3__Neurology_II_o2csf__NPX	0.861418	0.946742	no
220	AXIN1__Inflammation_o2csf__NPX	0.862508	0.934596	no
221	AXL__Cardiometabolic_o2csf__NPX	0.907795	0.9485	yes
222	AZI2__Neurology_II_o2csf__NPX	0.863339	0.93783	no
223	AZU1__Cardiometabolic_o2csf__NPX	0.863277	0.937257	no
224	B2M__Inflammation_II_o2csf__NPX	0.866309	0.934615	no
225	B3GAT3__Cardiometabolic_II_o2csf__NPX	0.862163	0.935842	no
226	B3GNT7__Cardiometabolic_II_o2csf__NPX	0.869943	0.935126	no
227	B4GALT1__Inflammation_o2csf__NPX	0.878917	0.939791	no
228	B4GAT1__Neurology_o2csf__NPX	0.888561	0.947819	yes
229	BABAM1__Inflammation_II_o2csf__NPX	0.86166	0.93467	no
230	BACH1__Inflammation_o2csf__NPX	0.857395	0.933202	no
231	BAG3__Neurology_o2csf__NPX	0.868193	0.940648	no
232	BAG4__Inflammation_II_o2csf__NPX	0.862182	0.936064	no
233	BAG6__Cardiometabolic_o2csf__NPX	0.860645	0.934003	no
234	BAIAP2__Oncology_o2csf__NPX	0.855006	0.934004	no
235	BAMBI__Oncology_o2csf__NPX	0.904131	0.944444	yes
236	BANK1__Inflammation_o2csf__NPX	0.860362	0.932641	no
237	BAP18__Neurology_II_o2csf__NPX	0.859494	0.933749	no
238	BATF__Neurology_II_o2csf__NPX	0.861907	0.936622	no
239	BAX__Neurology_o2csf__NPX	0.857704	0.933507	no
240	BCAM__Neurology_o2csf__NPX	0.906093	0.945373	yes
241	BCAN__Neurology_o2csf__NPX	0.863099	0.934616	no
242	BCAT1__Cardiometabolic_II_o2csf__NPX	0.878431	0.946839	yes
243	BCAT2__Neurology_II_o2csf__NPX	0.860355	0.935137	no
244	BCHE__Inflammation_II_o2csf__NPX	0.884365	0.945615	no
245	BCL2L11__Inflammation_o2csf__NPX	0.859184	0.935197	no
246	BCL2L15__Inflammation_II_o2csf__NPX	0.86387	0.934034	no
247	BCL2L1__Neurology_II_o2csf__NPX	0.864942	0.936877	no
248	BCL2__Oncology_II_o2csf__NPX	0.877354	0.93822	no
249	BCL7A__Oncology_II_o2csf__NPX	0.86322	0.932885	no
250	BCL7B__Oncology_II_o2csf__NPX	0.86397	0.934583	no
251	BCR__Inflammation_o2csf__NPX	0.857614	0.936305	no
252	BDNF__Cardiometabolic_II_o2csf__NPX	0.866809	0.934974	no
253	BECN1__Cardiometabolic_II_o2csf__NPX	0.860361	0.935789	no
254	BEX3__Oncology_II_o2csf__NPX	0.862685	0.932895	no
255	BGLAP__Cardiometabolic_II_o2csf__NPX	0.861532	0.932389	no
256	BGN__Oncology_o2csf__NPX	0.872639	0.936696	no
257	BHLHE40__Neurology_II_o2csf__NPX	0.862353	0.936327	no
258	BHMT2__Cardiometabolic_II_o2csf__NPX	0.862029	0.936604	no
259	BID__Inflammation_o2csf__NPX	0.858113	0.933295	no
260	BIN2__Neurology_o2csf__NPX	0.858252	0.934564	no
261	BIRC2__Oncology_o2csf__NPX	0.858155	0.930436	no
262	BLMH__Cardiometabolic_o2csf__NPX	0.913371	0.957897	yes
263	BLNK__Inflammation_II_o2csf__NPX	0.862711	0.934903	no
264	BLOC1S2__Neurology_II_o2csf__NPX	0.866584	0.933773	no
265	BLOC1S3__Neurology_II_o2csf__NPX	0.858343	0.935176	no
266	BLVRB__Neurology_o2csf__NPX	0.861225	0.934575	no
267	BMP10__Inflammation_II_o2csf__NPX	0.868443	0.934056	no
268	BMP4__Neurology_o2csf__NPX	0.867693	0.933752	no
269	BMP6__Cardiometabolic_o2csf__NPX	0.881709	0.933814	no
270	BMPER__Inflammation_II_o2csf__NPX	0.888139	0.948035	no
271	BNIP2__Cardiometabolic_II_o2csf__NPX	0.863993	0.934626	no
272	BNIP3L__Inflammation_II_o2csf__NPX	0.888377	0.945899	yes
273	BOC__Cardiometabolic_o2csf__NPX	0.878029	0.937469	no
274	BOLA1__Neurology_II_o2csf__NPX	0.861517	0.933507	no
275	BOLA2_BOLA2B__Cardiometabolic_II_o2csf__NPX	0.871165	0.93429	no
276	BPIFA2__Cardiometabolic_II_o2csf__NPX	0.86495	0.936611	no
277	BPIFB1__Cardiometabolic_o2csf__NPX	0.860766	0.935196	no
278	BPIFB2__Cardiometabolic_II_o2csf__NPX	0.863549	0.936095	no
279	BRAP__Oncology_II_o2csf__NPX	0.861515	0.935281	no
280	BRD1__Oncology_II_o2csf__NPX	0.861302	0.934028	no
281	BRD2__Neurology_II_o2csf__NPX	0.859872	0.934891	no
282	BRD3__Cardiometabolic_II_o2csf__NPX	0.863819	0.932389	no
283	BRDT__Cardiometabolic_II_o2csf__NPX	0.861785	0.934849	no
284	BRK1__Neurology_o2csf__NPX	0.85371	0.932324	no
285	BRME1__Neurology_II_o2csf__NPX	0.865675	0.931758	no
286	BRSK2__Neurology_II_o2csf__NPX	0.872984	0.936031	no
287	BSG__Inflammation_o2csf__NPX	0.932679	0.952776	yes
288	BSND__Oncology_II_o2csf__NPX	0.861026	0.934671	no
289	BST1__Neurology_o2csf__NPX	0.870379	0.94328	no
290	BST2__Neurology_o2csf__NPX	0.884573	0.940627	no
291	BTC__Oncology_o2csf__NPX	0.859302	0.936622	no
292	BTD__Inflammation_II_o2csf__NPX	0.890327	0.938263	no
293	BTLA__Oncology_II_o2csf__NPX	0.866735	0.934669	no
294	BTN1A1__Oncology_II_o2csf__NPX	0.858386	0.935465	no
295	BTN2A1__Inflammation_o2csf__NPX	0.901194	0.952162	yes
296	BTN3A2__Inflammation_o2csf__NPX	0.893616	0.95171	yes
297	BTNL10__Oncology_II_o2csf__NPX	0.864228	0.935694	no
298	C19orf12__Neurology_o2csf__NPX	0.858751	0.934617	no
299	C1GALT1C1__Cardiometabolic_II_o2csf__NPX	0.863089	0.934468	no
300	C1QA__Inflammation_o2csf__NPX	0.895961	0.941518	no
301	C1QBP__Neurology_II_o2csf__NPX	0.866672	0.932652	no
302	C1QL2__Inflammation_II_o2csf__NPX	0.891662	0.944797	no
303	C1QTNF1__Cardiometabolic_o2csf__NPX	0.889757	0.939437	no
304	C1QTNF5__Inflammation_II_o2csf__NPX	0.861921	0.934215	no
305	C1QTNF6__Neurology_II_o2csf__NPX	0.866118	0.936394	no
306	C1QTNF9__Inflammation_II_o2csf__NPX	0.870529	0.939762	no
307	C1RL__Inflammation_II_o2csf__NPX	0.865047	0.934849	no
308	C1R__Inflammation_II_o2csf__NPX	0.886616	0.939561	no
309	C1S__Inflammation_II_o2csf__NPX	0.886885	0.941358	no
310	C2CD2L__Neurology_o2csf__NPX	0.862946	0.935134	no
311	C2__Cardiometabolic_o2csf__NPX	0.866639	0.933519	no
312	C2orf69__Neurology_II_o2csf__NPX	0.864524	0.935417	no
313	C3__Inflammation_II_o2csf__NPX	0.865101	0.934282	no
314	C4BPB__Oncology_o2csf__NPX	0.876278	0.939967	no
315	C5__Inflammation_II_o2csf__NPX	0.862143	0.93262	no
316	C7__Inflammation_II_o2csf__NPX	0.872077	0.935758	no
317	C7orf50__Neurology_II_o2csf__NPX	0.863205	0.932652	no
318	C8B__Inflammation_II_o2csf__NPX	0.86534	0.933771	no
319	C9__Inflammation_II_o2csf__NPX	0.86085	0.932885	no
320	C9orf40__Oncology_II_o2csf__NPX	0.867337	0.93317	no
321	CA11__Oncology_o2csf__NPX	0.877149	0.943499	no
322	CA12__Oncology_o2csf__NPX	0.859101	0.935515	no
323	CA13__Cardiometabolic_o2csf__NPX	0.863568	0.937236	no
324	CA14__Oncology_o2csf__NPX	0.922592	0.945996	no
325	CA1__Cardiometabolic_o2csf__NPX	0.859115	0.932685	no
326	CA2__Neurology_o2csf__NPX	0.858549	0.934013	no
327	CA3__Cardiometabolic_o2csf__NPX	0.85845	0.932402	no
328	CA4__Cardiometabolic_o2csf__NPX	0.902136	0.957452	yes
329	CA5A__Cardiometabolic_o2csf__NPX	0.859297	0.936804	no
330	CA6__Neurology_o2csf__NPX	0.858834	0.933794	no
331	CA7__Oncology_II_o2csf__NPX	0.863362	0.934617	no
332	CA8__Inflammation_II_o2csf__NPX	0.864106	0.933541	no
333	CA9__Oncology_o2csf__NPX	0.869807	0.949069	no
334	CABP2__Neurology_II_o2csf__NPX	0.862933	0.932844	no
335	CACNA1C__Neurology_II_o2csf__NPX	0.861907	0.932051	no
336	CACNA1H__Cardiometabolic_II_o2csf__NPX	0.872711	0.93524	no
337	CACNB1__Neurology_II_o2csf__NPX	0.862049	0.932029	no
338	CACNB3__Neurology_II_o2csf__NPX	0.871444	0.934046	no
339	CACYBP__Inflammation_II_o2csf__NPX	0.895067	0.953334	no
340	CADPS__Neurology_II_o2csf__NPX	0.872705	0.938281	no
341	CALB1__Oncology_o2csf__NPX	0.879642	0.954455	no
342	CALB2__Neurology_o2csf__NPX	0.871482	0.943036	no
343	CALCA__Neurology_o2csf__NPX	0.859914	0.935409	no
344	CALCB__Neurology_II_o2csf__NPX	0.879258	0.933941	no
345	CALCOCO1__Oncology_o2csf__NPX	0.858994	0.932337	no
346	CALCOCO2__Cardiometabolic_II_o2csf__NPX	0.871319	0.936306	no
347	CALY__Cardiometabolic_II_o2csf__NPX	0.924493	0.953811	no
348	CAMKK1__Oncology_o2csf__NPX	0.858479	0.932082	no
349	CAMLG__Neurology_II_o2csf__NPX	0.862688	0.93432	no
350	CAMSAP1__Neurology_II_o2csf__NPX	0.86412	0.934014	no
351	CANT1__Cardiometabolic_o2csf__NPX	0.906311	0.948866	yes
352	CAPG__Oncology_o2csf__NPX	0.863921	0.935792	no
353	CAPN3__Oncology_II_o2csf__NPX	0.869812	0.932918	no
354	CAPS__Neurology_II_o2csf__NPX	0.865533	0.935482	no
355	CARHSP1__Neurology_o2csf__NPX	0.858118	0.933763	no
356	CASC3__Neurology_II_o2csf__NPX	0.862558	0.932377	no
357	CASP10__Neurology_o2csf__NPX	0.856018	0.933485	no
358	CASP1__Neurology_o2csf__NPX	0.858873	0.932959	no
359	CASP2__Inflammation_o2csf__NPX	0.857379	0.932325	no
360	CASP3__Cardiometabolic_o2csf__NPX	0.871589	0.937754	no
361	CASP4__Oncology_II_o2csf__NPX	0.86399	0.934056	no
362	CASP7__Neurology_II_o2csf__NPX	0.869918	0.933784	no
363	CASP8__Oncology_o2csf__NPX	0.860449	0.937256	no
364	CASP9__Inflammation_II_o2csf__NPX	0.862435	0.93263	no
365	CASQ2__Cardiometabolic_II_o2csf__NPX	0.862319	0.934384	no
366	CAT__Inflammation_II_o2csf__NPX	0.865948	0.933996	no
367	CBLIF__Cardiometabolic_o2csf__NPX	0.857818	0.93471	no
368	CBLN1__Neurology_II_o2csf__NPX	0.860619	0.935156	no
369	CBLN4__Oncology_o2csf__NPX	0.94138	0.950654	yes
370	CBS__Cardiometabolic_II_o2csf__NPX	0.864996	0.936425	no
371	CBX2__Cardiometabolic_II_o2csf__NPX	0.860614	0.93431	no
372	CC2D1A__Neurology_o2csf__NPX	0.870054	0.937666	no
373	CCAR2__Neurology_II_o2csf__NPX	0.863876	0.9341	no
374	CCDC134__Oncology_II_o2csf__NPX	0.863978	0.933426	no
375	CCDC28A__Neurology_II_o2csf__NPX	0.862194	0.93585	no
376	CCDC50__Neurology_II_o2csf__NPX	0.8668	0.935483	no
377	CCDC80__Cardiometabolic_o2csf__NPX	0.887672	0.947855	no
378	CCER2__Cardiometabolic_II_o2csf__NPX	0.888309	0.938357	no
379	CCL11__Inflammation_o2csf__NPX	0.858642	0.936391	no
380	CCL13__Inflammation_o2csf__NPX	0.857058	0.936378	no
381	CCL14__Cardiometabolic_o2csf__NPX	0.861269	0.932357	no
382	CCL15__Cardiometabolic_o2csf__NPX	0.865176	0.935514	no
383	CCL16__Cardiometabolic_o2csf__NPX	0.861239	0.934037	no
384	CCL17__Inflammation_o2csf__NPX	0.858797	0.93714	no
385	CCL18__Cardiometabolic_o2csf__NPX	0.855649	0.935725	no
386	CCL19__Neurology_o2csf__NPX	0.865845	0.938639	no
387	CCL20__Inflammation_o2csf__NPX	0.870588	0.934109	no
388	CCL21__Inflammation_o2csf__NPX	0.86739	0.936168	no
389	CCL22__Inflammation_o2csf__NPX	0.860761	0.935156	no
390	CCL23__Inflammation_o2csf__NPX	0.863112	0.936043	no
391	CCL24__Inflammation_o2csf__NPX	0.857407	0.934658	no
392	CCL25__Inflammation_o2csf__NPX	0.85712	0.93528	no
393	CCL26__Inflammation_o2csf__NPX	0.856563	0.932746	no
394	CCL27__Cardiometabolic_o2csf__NPX	0.854368	0.931419	no
395	CCL28__Inflammation_o2csf__NPX	0.858761	0.934205	no
396	CCL2__Neurology_o2csf__NPX	0.858076	0.936012	no
397	CCL3__Inflammation_o2csf__NPX	0.859614	0.938301	no
398	CCL4__Inflammation_o2csf__NPX	0.869279	0.933317	no
399	CCL5__Cardiometabolic_o2csf__NPX	0.857161	0.934605	no
400	CCL7__Inflammation_o2csf__NPX	0.856547	0.931175	no
401	CCL8__Oncology_o2csf__NPX	0.868014	0.935746	no
402	CCN1__Oncology_o2csf__NPX	0.879062	0.935471	no
403	CCN2__Inflammation_o2csf__NPX	0.895919	0.940212	yes
404	CCN3__Cardiometabolic_o2csf__NPX	0.900854	0.947474	yes
405	CCN4__Oncology_o2csf__NPX	0.878081	0.939459	no
406	CCN5__Neurology_o2csf__NPX	0.872927	0.937755	no
407	CCND2__Oncology_II_o2csf__NPX	0.860767	0.931426	no
408	CCNE1__Inflammation_II_o2csf__NPX	0.862816	0.932662	no
409	CCS__Neurology_o2csf__NPX	0.857274	0.934039	no
410	CCT5__Oncology_o2csf__NPX	0.857257	0.932948	no
411	CD101__Oncology_II_o2csf__NPX	0.863754	0.9349	no
412	CD109__Neurology_o2csf__NPX	0.869602	0.937908	no
413	CD14__Cardiometabolic_o2csf__NPX	0.882684	0.934966	no
414	CD160__Inflammation_o2csf__NPX	0.871267	0.935537	no
415	CD163__Cardiometabolic_o2csf__NPX	0.902915	0.94405	no
416	CD164L2__Neurology_II_o2csf__NPX	0.862447	0.934322	no
417	CD164__Neurology_o2csf__NPX	0.882448	0.945402	no
418	CD177__Neurology_o2csf__NPX	0.858647	0.935505	no
419	CD1C__Oncology_o2csf__NPX	0.861185	0.933801	no
420	CD200R1__Inflammation_o2csf__NPX	0.857185	0.936898	no
421	CD200__Inflammation_o2csf__NPX	0.905343	0.946038	no
422	CD207__Oncology_o2csf__NPX	0.858402	0.929547	no
423	CD209__Cardiometabolic_o2csf__NPX	0.890732	0.937587	no
424	CD226__Inflammation_II_o2csf__NPX	0.864851	0.934659	no
425	CD22__Inflammation_o2csf__NPX	0.859194	0.934321	no
426	CD244__Inflammation_o2csf__NPX	0.874094	0.932938	no
427	CD248__Cardiometabolic_II_o2csf__NPX	0.891844	0.937346	no
428	CD274__Neurology_o2csf__NPX	0.904414	0.944015	yes
429	CD276__Inflammation_o2csf__NPX	0.886605	0.940778	no
430	CD27__Oncology_o2csf__NPX	0.875832	0.934024	no
431	CD28__Oncology_o2csf__NPX	0.864702	0.935452	no
432	CD2AP__Cardiometabolic_o2csf__NPX	0.858963	0.933253	no
433	CD2__Cardiometabolic_II_o2csf__NPX	0.86705	0.933675	no
434	CD300A__Inflammation_II_o2csf__NPX	0.872182	0.93673	no
435	CD300C__Neurology_o2csf__NPX	0.891013	0.946551	no
436	CD300E__Oncology_o2csf__NPX	0.861457	0.937816	no
437	CD300LF__Oncology_o2csf__NPX	0.866283	0.937195	no
438	CD300LG__Neurology_o2csf__NPX	0.873162	0.936645	no
439	CD302__Oncology_o2csf__NPX	0.893545	0.95687	no
440	CD33__Oncology_o2csf__NPX	0.865032	0.934681	no
441	CD34__Neurology_o2csf__NPX	0.861201	0.935682	no
442	CD36__Inflammation_II_o2csf__NPX	0.863072	0.931004	no
443	CD38__Oncology_o2csf__NPX	0.863893	0.938285	no
444	CD3D__Neurology_II_o2csf__NPX	0.860389	0.934069	no
445	CD3E__Oncology_II_o2csf__NPX	0.862944	0.933488	no
446	CD3G__Inflammation_II_o2csf__NPX	0.86295	0.934711	no
447	CD40LG__Inflammation_o2csf__NPX	0.866497	0.933779	no
448	CD40__Inflammation_o2csf__NPX	0.889467	0.953289	no
449	CD46__Cardiometabolic_o2csf__NPX	0.919691	0.946305	yes
450	CD48__Inflammation_o2csf__NPX	0.874789	0.935682	no
451	CD4__Inflammation_o2csf__NPX	0.861501	0.938545	no
452	CD55__Cardiometabolic_o2csf__NPX	0.916671	0.947981	yes
453	CD58__Inflammation_o2csf__NPX	0.897359	0.945455	no
454	CD59__Cardiometabolic_o2csf__NPX	0.858653	0.934881	no
455	CD5L__Inflammation_II_o2csf__NPX	0.862299	0.934616	no
456	CD5__Oncology_o2csf__NPX	0.862801	0.931731	no
457	CD63__Neurology_o2csf__NPX	0.868409	0.93374	no
458	CD69__Cardiometabolic_o2csf__NPX	0.87792	0.944496	yes
459	CD6__Inflammation_o2csf__NPX	0.858189	0.934677	no
460	CD70__Inflammation_o2csf__NPX	0.85667	0.932969	no
461	CD72__Inflammation_II_o2csf__NPX	0.863009	0.93545	no
462	CD74__Neurology_o2csf__NPX	0.900213	0.942769	yes
463	CD79B__Inflammation_o2csf__NPX	0.869102	0.932206	no
464	CD7__Inflammation_II_o2csf__NPX	0.865132	0.934395	no
465	CD80__Cardiometabolic_II_o2csf__NPX	0.862575	0.936368	no
466	CD82__Oncology_II_o2csf__NPX	0.864354	0.932094	no
467	CD83__Inflammation_o2csf__NPX	0.910458	0.955931	yes
468	CD84__Inflammation_o2csf__NPX	0.870583	0.939025	no
469	CD86__Oncology_II_o2csf__NPX	0.870591	0.935181	no
470	CD8A__Neurology_o2csf__NPX	0.871311	0.934013	no
471	CD93__Cardiometabolic_o2csf__NPX	0.881519	0.938368	no
472	CD99L2__Neurology_o2csf__NPX	0.90611	0.944958	yes
473	CD99__Neurology_o2csf__NPX	0.887746	0.942849	no
474	CDAN1__Neurology_II_o2csf__NPX	0.864112	0.93523	no
475	CDA__Cardiometabolic_II_o2csf__NPX	0.86114	0.936391	no
476	CDC123__Oncology_II_o2csf__NPX	0.866939	0.93205	no
477	CDC25A__Oncology_II_o2csf__NPX	0.863183	0.934946	no
478	CDC26__Oncology_II_o2csf__NPX	0.866891	0.932707	no
479	CDC27__Oncology_o2csf__NPX	0.857808	0.933487	no
480	CDC37__Oncology_o2csf__NPX	0.857811	0.936147	no
481	CDC42BPB__Oncology_II_o2csf__NPX	0.862563	0.933232	no
482	CDCP1__Neurology_o2csf__NPX	0.869295	0.939365	no
483	CDH15__Neurology_o2csf__NPX	0.874075	0.956489	no
484	CDH17__Cardiometabolic_o2csf__NPX	0.858609	0.936961	no
485	CDH1__Cardiometabolic_o2csf__NPX	0.861848	0.936021	no
486	CDH22__Oncology_II_o2csf__NPX	0.889352	0.944336	no
487	CDH23__Neurology_II_o2csf__NPX	0.858355	0.93468	no
488	CDH2__Cardiometabolic_o2csf__NPX	0.900487	0.95477	yes
489	CDH3__Neurology_o2csf__NPX	0.862706	0.934312	no
490	CDH4__Neurology_II_o2csf__NPX	0.862177	0.932896	no
491	CDH5__Cardiometabolic_o2csf__NPX	0.874965	0.93469	no
492	CDH6__Cardiometabolic_o2csf__NPX	0.923953	0.945174	yes
493	CDHR1__Neurology_o2csf__NPX	0.861062	0.933488	no
494	CDHR2__Oncology_o2csf__NPX	0.857384	0.935768	no
495	CDHR5__Cardiometabolic_o2csf__NPX	0.859412	0.932653	no
496	CDK1__Oncology_II_o2csf__NPX	0.861017	0.933149	no
497	CDK5RAP3__Neurology_II_o2csf__NPX	0.864322	0.93354	no
498	CDKL5__Neurology_II_o2csf__NPX	0.862808	0.930361	no
499	CDKN1A__Oncology_o2csf__NPX	0.856951	0.934994	no
500	CDKN2D__Oncology_o2csf__NPX	0.862224	0.935429	no
501	CDNF__Oncology_o2csf__NPX	0.881861	0.937334	no
502	CDON__Inflammation_o2csf__NPX	0.886992	0.947967	no
503	CDSN__Inflammation_o2csf__NPX	0.860252	0.93093	no
504	CEACAM16__Oncology_II_o2csf__NPX	0.873117	0.935503	no
505	CEACAM18__Oncology_II_o2csf__NPX	0.863984	0.934036	no
506	CEACAM19__Oncology_II_o2csf__NPX	0.863586	0.933243	no
507	CEACAM1__Oncology_o2csf__NPX	0.859168	0.934596	no
508	CEACAM20__Oncology_II_o2csf__NPX	0.863944	0.933171	no
509	CEACAM21__Inflammation_o2csf__NPX	0.861511	0.932642	no
510	CEACAM3__Oncology_o2csf__NPX	0.857954	0.931563	no
511	CEACAM5__Oncology_o2csf__NPX	0.858348	0.935104	no
512	CEACAM6__Cardiometabolic_II_o2csf__NPX	0.867695	0.934035	no
513	CEACAM8__Cardiometabolic_o2csf__NPX	0.857798	0.93205	no
514	CEBPA__Inflammation_II_o2csf__NPX	0.864496	0.934047	no
515	CEBPB__Cardiometabolic_o2csf__NPX	0.860034	0.930625	no
516	CELA2A__Cardiometabolic_II_o2csf__NPX	0.859798	0.935758	no
517	CELA3A__Cardiometabolic_o2csf__NPX	0.858978	0.936634	no
518	CELSR2__Inflammation_II_o2csf__NPX	0.883669	0.934775	no
519	CEMIP2__Inflammation_II_o2csf__NPX	0.864251	0.940899	no
520	CEND1__Neurology_II_o2csf__NPX	0.889599	0.946807	no
521	CENPF__Oncology_II_o2csf__NPX	0.862066	0.936277	no
522	CENPJ__Oncology_II_o2csf__NPX	0.862691	0.934342	no
523	CEP112__Cardiometabolic_II_o2csf__NPX	0.863083	0.93579	no
524	CEP152__Oncology_II_o2csf__NPX	0.860134	0.933518	no
525	CEP164__Inflammation_o2csf__NPX	0.859487	0.933276	no
526	CEP170__Cardiometabolic_II_o2csf__NPX	0.870381	0.946172	no
527	CEP20__Oncology_o2csf__NPX	0.857484	0.93354	no
528	CEP290__Oncology_II_o2csf__NPX	0.860773	0.935494	no
529	CEP350__Oncology_II_o2csf__NPX	0.865485	0.934057	no
530	CEP43__Cardiometabolic_o2csf__NPX	0.861927	0.932854	no
531	CEP85__Oncology_o2csf__NPX	0.857362	0.933402	no
532	CERT__Neurology_o2csf__NPX	0.86296	0.932894	no
533	CES1__Cardiometabolic_o2csf__NPX	0.86547	0.935769	no
534	CES2__Oncology_o2csf__NPX	0.859542	0.933874	no
535	CES3__Oncology_o2csf__NPX	0.85834	0.934046	no
536	CETN2__Neurology_o2csf__NPX	0.858974	0.935188	no
537	CETN3__Oncology_II_o2csf__NPX	0.863612	0.932378	no
538	CFB__Inflammation_II_o2csf__NPX	0.863041	0.931754	no
539	CFC1__Oncology_o2csf__NPX	0.878368	0.938338	no
540	CFD__Inflammation_II_o2csf__NPX	0.867028	0.932558	no
541	CFHR2__Inflammation_II_o2csf__NPX	0.864268	0.931807	no
542	CFHR4__Inflammation_II_o2csf__NPX	0.862822	0.932346	no
543	CFHR5__Inflammation_II_o2csf__NPX	0.863438	0.93603	no
544	CFH__Inflammation_II_o2csf__NPX	0.868977	0.933118	no
545	CFI__Inflammation_II_o2csf__NPX	0.864467	0.934595	no
546	CFP__Inflammation_II_o2csf__NPX	0.861904	0.932947	no
547	CGA__Neurology_o2csf__NPX	0.866781	0.931617	no
548	CGB3_CGB5_CGB8__Inflammation_II_o2csf__NPX	0.864385	0.934005	no
549	CGN__Neurology_II_o2csf__NPX	0.863322	0.935186	no
550	CGREF1__Cardiometabolic_o2csf__NPX	0.892772	0.950248	yes
551	CHAC2__Oncology_o2csf__NPX	0.856253	0.933298	no
552	CHAD__Inflammation_II_o2csf__NPX	0.866786	0.944318	no
553	CHCHD10__Neurology_II_o2csf__NPX	0.893586	0.943543	no
554	CHCHD6__Oncology_II_o2csf__NPX	0.879273	0.936595	no
555	CHEK2__Cardiometabolic_o2csf__NPX	0.860715	0.93456	no
556	CHGA__Cardiometabolic_II_o2csf__NPX	0.864649	0.934828	no
557	CHGB__Neurology_o2csf__NPX	0.864014	0.933804	yes
558	CHI3L1__Cardiometabolic_o2csf__NPX	0.870028	0.947625	no
559	CHIT1__Cardiometabolic_o2csf__NPX	0.8635	0.941117	no
560	CHL1__Cardiometabolic_o2csf__NPX	0.929734	0.945976	yes
561	CHMP1A__Neurology_o2csf__NPX	0.858124	0.936549	no
562	CHMP6__Cardiometabolic_II_o2csf__NPX	0.862552	0.932419	no
563	CHM__Neurology_II_o2csf__NPX	0.867576	0.933477	yes
564	CHP1__Neurology_II_o2csf__NPX	0.864018	0.936643	no
565	CHRDL1__Inflammation_o2csf__NPX	0.87764	0.939656	no
566	CHRDL2__Cardiometabolic_o2csf__NPX	0.880883	0.939773	no
567	CHRM1__Neurology_II_o2csf__NPX	0.862691	0.936294	no
568	CIAPIN1__Oncology_o2csf__NPX	0.863198	0.937854	no
569	CILP__Cardiometabolic_II_o2csf__NPX	0.866431	0.935734	no
570	CINP__Oncology_II_o2csf__NPX	0.863066	0.933208	no
571	CIRBP__Oncology_II_o2csf__NPX	0.862433	0.930952	no
572	CIT__Neurology_II_o2csf__NPX	0.861932	0.930719	no
573	CKAP4__Inflammation_o2csf__NPX	0.884216	0.945574	no
574	CKB__Cardiometabolic_II_o2csf__NPX	0.863205	0.932515	no
575	CKMT1A_CKMT1B__Inflammation_o2csf__NPX	0.871092	0.947455	yes
576	CLASP1__Oncology_II_o2csf__NPX	0.861259	0.932388	no
577	CLC__Cardiometabolic_o2csf__NPX	0.859171	0.933824	no
578	CLEC10A__Neurology_o2csf__NPX	0.856869	0.934964	no
579	CLEC11A__Neurology_o2csf__NPX	0.867092	0.939424	no
580	CLEC12A__Inflammation_II_o2csf__NPX	0.862697	0.935841	no
581	CLEC14A__Neurology_o2csf__NPX	0.910927	0.946272	yes
582	CLEC1A__Cardiometabolic_o2csf__NPX	0.866957	0.936351	no
583	CLEC1B__Neurology_o2csf__NPX	0.858634	0.936328	no
584	CLEC2L__Neurology_II_o2csf__NPX	0.863748	0.934046	no
585	CLEC3B__Inflammation_II_o2csf__NPX	0.878085	0.935463	no
586	CLEC4A__Inflammation_o2csf__NPX	0.860336	0.939245	no
587	CLEC4C__Inflammation_o2csf__NPX	0.858411	0.934373	no
588	CLEC4D__Inflammation_o2csf__NPX	0.861169	0.935831	no
589	CLEC4G__Inflammation_o2csf__NPX	0.857087	0.932113	no
590	CLEC4M__Cardiometabolic_II_o2csf__NPX	0.882344	0.933932	no
591	CLEC5A__Cardiometabolic_o2csf__NPX	0.861941	0.943995	no
592	CLEC6A__Oncology_o2csf__NPX	0.856305	0.933434	no
593	CLEC7A__Inflammation_o2csf__NPX	0.86933	0.934014	yes
594	CLGN__Neurology_II_o2csf__NPX	0.878914	0.947515	no
595	CLIC5__Neurology_II_o2csf__NPX	0.863234	0.930402	no
596	CLINT1__Oncology_II_o2csf__NPX	0.86204	0.936843	no
597	CLIP2__Inflammation_o2csf__NPX	0.856851	0.936011	no
598	CLMP__Oncology_o2csf__NPX	0.878329	0.95196	no
599	CLNS1A__Neurology_II_o2csf__NPX	0.86345	0.93353	no
600	CLPP__Neurology_o2csf__NPX	0.858737	0.934027	no
601	CLPS__Neurology_o2csf__NPX	0.877687	0.937226	no
602	CLSPN__Neurology_o2csf__NPX	0.859196	0.934935	no
603	CLSTN1__Neurology_o2csf__NPX	0.8694	0.936033	yes
604	CLSTN2__Inflammation_o2csf__NPX	0.903607	0.948405	yes
605	CLSTN3__Neurology_II_o2csf__NPX	0.875263	0.947556	no
606	CLTA__Cardiometabolic_o2csf__NPX	0.859614	0.935892	no
607	CLUL1__Cardiometabolic_o2csf__NPX	0.871603	0.93688	no
608	CLU__Inflammation_II_o2csf__NPX	0.870131	0.934166	no
609	CMC1__Cardiometabolic_II_o2csf__NPX	0.860719	0.933243	no
610	CMIP__Oncology_II_o2csf__NPX	0.862339	0.933171	no
611	CNDP1__Cardiometabolic_o2csf__NPX	0.901101	0.943207	yes
612	CNGB3__Neurology_II_o2csf__NPX	0.863205	0.934872	no
613	CNPY2__Cardiometabolic_o2csf__NPX	0.861792	0.935376	no
614	CNPY4__Oncology_o2csf__NPX	0.889728	0.946996	no
615	CNP__Cardiometabolic_II_o2csf__NPX	0.866562	0.93411	no
616	CNST__Cardiometabolic_o2csf__NPX	0.858749	0.933729	no
617	CNTF__Neurology_II_o2csf__NPX	0.863069	0.934046	no
618	CNTN1__Cardiometabolic_o2csf__NPX	0.894491	0.949627	yes
619	CNTN2__Oncology_o2csf__NPX	0.860972	0.929387	no
620	CNTN3__Neurology_o2csf__NPX	0.930117	0.948617	yes
621	CNTN4__Neurology_o2csf__NPX	0.910021	0.960791	yes
622	CNTN5__Neurology_o2csf__NPX	0.927695	0.94886	yes
623	CNTNAP2__Inflammation_o2csf__NPX	0.906917	0.951119	no
624	CNTNAP4__Neurology_II_o2csf__NPX	0.876232	0.935218	no
625	COCH__Cardiometabolic_II_o2csf__NPX	0.860082	0.936326	no
626	COL15A1__Cardiometabolic_II_o2csf__NPX	0.866687	0.932313	no
627	COL18A1__Cardiometabolic_o2csf__NPX	0.881783	0.940407	no
628	COL1A1__Cardiometabolic_o2csf__NPX	0.87344	0.934324	no
629	COL24A1__Oncology_II_o2csf__NPX	0.864763	0.934822	no
630	COL28A1__Neurology_II_o2csf__NPX	0.864101	0.934953	no
631	COL2A1__Cardiometabolic_II_o2csf__NPX	0.879329	0.944146	no
632	COL3A1__Cardiometabolic_II_o2csf__NPX	0.86869	0.937098	no
633	COL4A1__Cardiometabolic_o2csf__NPX	0.897216	0.948909	yes
634	COL4A4__Oncology_II_o2csf__NPX	0.864515	0.933191	no
635	COL5A1__Inflammation_II_o2csf__NPX	0.86316	0.93333	no
636	COL6A3__Cardiometabolic_o2csf__NPX	0.879112	0.936657	no
637	COL9A1__Inflammation_o2csf__NPX	0.856996	0.931829	no
638	COL9A2__Oncology_II_o2csf__NPX	0.863711	0.930645	no
639	COLEC12__Inflammation_o2csf__NPX	0.872779	0.935696	yes
640	COMMD1__Cardiometabolic_II_o2csf__NPX	0.863061	0.9377	no
641	COMMD9__Oncology_II_o2csf__NPX	0.863853	0.930392	no
642	COMP__Cardiometabolic_o2csf__NPX	0.864006	0.934598	no
643	COMT__Cardiometabolic_o2csf__NPX	0.857168	0.932049	no
644	COPB2__Cardiometabolic_II_o2csf__NPX	0.85925	0.934017	no
645	COPE__Neurology_o2csf__NPX	0.866355	0.934089	no
646	COQ7__Cardiometabolic_II_o2csf__NPX	0.864987	0.936888	no
647	CORO1A__Cardiometabolic_o2csf__NPX	0.862031	0.934617	no
648	CORO6__Neurology_II_o2csf__NPX	0.86551	0.932937	no
649	COX5B__Oncology_o2csf__NPX	0.858736	0.935523	no
650	COX6B1__Cardiometabolic_II_o2csf__NPX	0.867809	0.932917	no
651	CPA1__Cardiometabolic_o2csf__NPX	0.857509	0.93378	no
652	CPA2__Neurology_o2csf__NPX	0.858008	0.934596	no
653	CPA4__Inflammation_II_o2csf__NPX	0.863535	0.934006	no
654	CPB1__Cardiometabolic_o2csf__NPX	0.876912	0.943609	yes
655	CPB2__Inflammation_II_o2csf__NPX	0.862393	0.933232	no
656	CPE__Oncology_o2csf__NPX	0.868227	0.935768	no
657	CPLX2__Oncology_II_o2csf__NPX	0.893626	0.95026	no
658	CPM__Neurology_o2csf__NPX	0.874368	0.942818	no
659	CPOX__Inflammation_II_o2csf__NPX	0.863194	0.933983	no
660	CPPED1__Neurology_o2csf__NPX	0.880165	0.944609	yes
661	CPQ__Cardiometabolic_II_o2csf__NPX	0.863865	0.933742	no
662	CPTP__Cardiometabolic_II_o2csf__NPX	0.86401	0.931215	no
663	CPVL__Oncology_o2csf__NPX	0.858729	0.931247	no
664	CPXM1__Oncology_o2csf__NPX	0.859547	0.931767	no
665	CPXM2__Cardiometabolic_II_o2csf__NPX	0.867866	0.935379	no
666	CR1__Inflammation_II_o2csf__NPX	0.865354	0.932569	no
667	CR2__Cardiometabolic_o2csf__NPX	0.857903	0.935803	no
668	CRACR2A__Oncology_o2csf__NPX	0.857204	0.930909	no
669	CRADD__Neurology_o2csf__NPX	0.860619	0.937164	no
670	CREB3__Oncology_II_o2csf__NPX	0.862822	0.934068	no
671	CREBZF__Oncology_II_o2csf__NPX	0.863592	0.934838	no
672	CREG1__Oncology_o2csf__NPX	0.860907	0.934863	no
673	CRELD1__Inflammation_II_o2csf__NPX	0.897471	0.947271	no
674	CRELD2__Inflammation_o2csf__NPX	0.902822	0.946908	yes
675	CRHBP__Inflammation_o2csf__NPX	0.857519	0.932969	no
676	CRHR1__Cardiometabolic_o2csf__NPX	0.862804	0.932895	yes
677	CRH__Oncology_o2csf__NPX	0.913943	0.950714	yes
678	CRIM1__Inflammation_o2csf__NPX	0.905478	0.948458	yes
679	CRIP2__Neurology_o2csf__NPX	0.867201	0.936724	no
680	CRISP2__Oncology_o2csf__NPX	0.859092	0.934892	no
681	CRISP3__Inflammation_II_o2csf__NPX	0.864214	0.935187	no
682	CRKL__Inflammation_o2csf__NPX	0.887375	0.950528	no
683	CRLF1__Inflammation_o2csf__NPX	0.89822	0.94993	no
684	CRNN__Oncology_o2csf__NPX	0.857903	0.936347	no
685	CRTAC1__Cardiometabolic_o2csf__NPX	0.91077	0.948563	yes
686	CRTAM__Neurology_o2csf__NPX	0.865647	0.936929	no
687	CRTAP__Neurology_II_o2csf__NPX	0.861645	0.932612	no
688	CRX__Cardiometabolic_o2csf__NPX	0.857811	0.93316	no
689	CRYBB1__Cardiometabolic_II_o2csf__NPX	0.878298	0.935709	no
690	CRYBB2__Neurology_II_o2csf__NPX	0.85823	0.93468	no
691	CRYGD__Neurology_II_o2csf__NPX	0.899795	0.946057	no
692	CRYM__Neurology_II_o2csf__NPX	0.864754	0.935155	no
693	CRYZL1__Cardiometabolic_II_o2csf__NPX	0.865618	0.942267	no
694	CSDE1__Cardiometabolic_II_o2csf__NPX	0.863205	0.932673	no
695	CSF1R__Inflammation_II_o2csf__NPX	0.898059	0.945381	yes
696	CSF1__Inflammation_o2csf__NPX	0.897861	0.943597	no
697	CSF2RA__Neurology_o2csf__NPX	0.860443	0.938907	no
698	CSF2RB__Inflammation_II_o2csf__NPX	0.866164	0.932654	no
699	CSF2__Cardiometabolic_II_o2csf__NPX	0.864243	0.933804	no
700	CSF3R__Inflammation_II_o2csf__NPX	0.861145	0.934301	no
701	CSF3__Inflammation_o2csf__NPX	0.857503	0.935239	no
702	CSF_Ab40_ngml_imputed_NTK	0.926273	0.96237	yes
703	CSH1__Inflammation_II_o2csf__NPX	0.863069	0.931818	no
704	CSNK1D__Inflammation_II_o2csf__NPX	0.868386	0.933815	no
705	CSNK2A1__Neurology_II_o2csf__NPX	0.863856	0.93073	no
706	CSPG4__Cardiometabolic_II_o2csf__NPX	0.87204	0.935442	no
707	CSPG5__Neurology_II_o2csf__NPX	0.888687	0.939603	no
708	CSRP3__Cardiometabolic_II_o2csf__NPX	0.863211	0.932908	no
709	CST1__Inflammation_II_o2csf__NPX	0.863214	0.936403	no
710	CST3__Cardiometabolic_o2csf__NPX	0.857691	0.933202	no
711	CST5__Neurology_o2csf__NPX	0.863099	0.935093	no
712	CST6__Cardiometabolic_o2csf__NPX	0.875246	0.93925	no
713	CST7__Inflammation_o2csf__NPX	0.864635	0.933928	no
714	CSTB__Cardiometabolic_o2csf__NPX	0.880458	0.942769	no
715	CTAG1A_CTAG1B__Oncology_II_o2csf__NPX	0.861262	0.930625	no
716	CTBS__Inflammation_II_o2csf__NPX	0.87414	0.940533	no
717	CTF1__Cardiometabolic_o2csf__NPX	0.858887	0.93376	no
718	CTHRC1__Cardiometabolic_II_o2csf__NPX	0.873879	0.934776	no
719	CTLA4__Cardiometabolic_II_o2csf__NPX	0.864766	0.930402	no
720	CTNNA1__Neurology_II_o2csf__NPX	0.861918	0.93317	no
721	CTRB1__Neurology_o2csf__NPX	0.855217	0.934395	no
722	CTRC__Inflammation_o2csf__NPX	0.855321	0.938865	no
723	CTRL__Neurology_II_o2csf__NPX	0.875718	0.933826	no
724	CTSB__Cardiometabolic_o2csf__NPX	0.866409	0.938498	no
725	CTSC__Inflammation_o2csf__NPX	0.861993	0.93546	no
726	CTSD__Cardiometabolic_o2csf__NPX	0.861113	0.933244	no
727	CTSE__Inflammation_II_o2csf__NPX	0.864854	0.934067	no
728	CTSF__Oncology_o2csf__NPX	0.864197	0.934629	no
729	CTSH__Cardiometabolic_o2csf__NPX	0.862161	0.93689	no
730	CTSL__Cardiometabolic_o2csf__NPX	0.892636	0.948836	yes
731	CTSO__Inflammation_o2csf__NPX	0.868903	0.936861	no
732	CTSS__Neurology_o2csf__NPX	0.87476	0.938683	no
733	CTSV__Oncology_o2csf__NPX	0.858268	0.936305	no
734	CTSZ__Cardiometabolic_o2csf__NPX	0.868806	0.935717	no
735	CUZD1__Neurology_II_o2csf__NPX	0.861174	0.934352	no
736	CWC15__Oncology_II_o2csf__NPX	0.874851	0.937986	no
737	CX3CL1__Neurology_o2csf__NPX	0.883313	0.940303	no
738	CXADR__Inflammation_o2csf__NPX	0.929483	0.944286	yes
739	CXCL10__Inflammation_o2csf__NPX	0.861685	0.933454	no
740	CXCL11__Neurology_o2csf__NPX	0.859445	0.9349	no
741	CXCL12__Inflammation_o2csf__NPX	0.857604	0.931753	no
742	CXCL13__Neurology_o2csf__NPX	0.864082	0.937467	no
743	CXCL14__Inflammation_o2csf__NPX	0.858856	0.932969	no
744	CXCL16__Cardiometabolic_o2csf__NPX	0.874516	0.937439	no
745	CXCL17__Inflammation_o2csf__NPX	0.856748	0.936897	no
746	CXCL1__Inflammation_o2csf__NPX	0.862242	0.934237	no
747	CXCL3__Inflammation_o2csf__NPX	0.861176	0.937183	no
748	CXCL5__Cardiometabolic_o2csf__NPX	0.861506	0.939719	no
749	CXCL6__Inflammation_o2csf__NPX	0.858919	0.935471	no
750	CXCL8__Cardiometabolic_o2csf__NPX	0.862362	0.933181	no
751	CXCL8__Inflammation_o2csf__NPX	0.864807	0.931693	no
752	CXCL8__Neurology_o2csf__NPX	0.864087	0.933129	no
753	CXCL8__Oncology_o2csf__NPX	0.862682	0.93428	no
754	CXCL9__Inflammation_o2csf__NPX	0.856869	0.932919	no
755	CYB5A__Oncology_II_o2csf__NPX	0.86281	0.932947	no
756	CYB5R2__Oncology_II_o2csf__NPX	0.86333	0.933774	no
757	CYP24A1__Cardiometabolic_II_o2csf__NPX	0.862305	0.93374	no
758	CYTH3__Oncology_II_o2csf__NPX	0.861304	0.936443	no
759	CYTL1__Cardiometabolic_II_o2csf__NPX	0.87439	0.932229	no
760	DAAM1__Inflammation_II_o2csf__NPX	0.864112	0.937459	yes
761	DAB2__Oncology_o2csf__NPX	0.860467	0.933151	no
762	DAG1__Inflammation_o2csf__NPX	0.882283	0.94443	no
763	DAND5__Inflammation_II_o2csf__NPX	0.861409	0.934871	no
764	DAPK2__Inflammation_II_o2csf__NPX	0.863223	0.932937	no
765	DAPP1__Inflammation_o2csf__NPX	0.862329	0.933224	no
766	DARS1__Neurology_o2csf__NPX	0.858674	0.934424	no
767	DBH__Inflammation_II_o2csf__NPX	0.862694	0.934532	no
768	DBI__Neurology_o2csf__NPX	0.903357	0.953449	yes
769	DBN1__Inflammation_II_o2csf__NPX	0.8632	0.934352	no
770	DBNL__Inflammation_o2csf__NPX	0.878152	0.942065	no
771	DCBLD2__Oncology_o2csf__NPX	0.896515	0.950749	no
772	DCC__Neurology_II_o2csf__NPX	0.895885	0.937215	no
773	DCDC2C__Oncology_II_o2csf__NPX	0.863092	0.933172	no
774	DCLRE1C__Oncology_II_o2csf__NPX	0.862049	0.932314	no
775	DCN__Cardiometabolic_o2csf__NPX	0.863535	0.934395	no
776	DCTD__Inflammation_II_o2csf__NPX	0.861787	0.935221	no
777	DCTN1__Oncology_o2csf__NPX	0.856842	0.932344	no
778	DCTN2__Oncology_o2csf__NPX	0.859851	0.931807	no
779	DCTN6__Neurology_o2csf__NPX	0.856856	0.932103	no
780	DCTPP1__Cardiometabolic_o2csf__NPX	0.867937	0.933703	no
781	DCUN1D1__Neurology_II_o2csf__NPX	0.863194	0.936032	no
782	DCUN1D2__Oncology_II_o2csf__NPX	0.862316	0.928649	no
783	DCXR__Oncology_o2csf__NPX	0.85781	0.934046	no
784	DDA1__Cardiometabolic_II_o2csf__NPX	0.864382	0.934511	no
785	DDAH1__Oncology_o2csf__NPX	0.906975	0.961353	no
786	DDC__Cardiometabolic_o2csf__NPX	0.8574	0.934617	no
787	DDHD2__Neurology_II_o2csf__NPX	0.860014	0.931511	no
788	DDI2__Inflammation_II_o2csf__NPX	0.863453	0.934616	no
789	DDR1__Neurology_o2csf__NPX	0.873923	0.937747	no
790	DDT__Cardiometabolic_II_o2csf__NPX	0.882467	0.935835	no
791	DDX1__Oncology_II_o2csf__NPX	0.863342	0.932123	no
792	DDX25__Neurology_II_o2csf__NPX	0.861279	0.934046	no
793	DDX39A__Inflammation_II_o2csf__NPX	0.861421	0.934373	no
794	DDX4__Inflammation_II_o2csf__NPX	0.860904	0.936055	no
795	DDX53__Neurology_II_o2csf__NPX	0.865016	0.930919	no
796	DDX58__Oncology_o2csf__NPX	0.857335	0.934067	no
797	DECR1__Inflammation_o2csf__NPX	0.857029	0.932008	no
798	DEFA1_DEFA1B__Cardiometabolic_o2csf__NPX	0.859696	0.932662	no
799	DEFB103A_DEFB103B__Inflammation_II_o2csf__NPX	0.861412	0.933751	no
800	DEFB104A_DEFB104B__Neurology_II_o2csf__NPX	0.865016	0.935221	no
801	DEFB116__Neurology_II_o2csf__NPX	0.864638	0.934967	no
802	DEFB118__Neurology_II_o2csf__NPX	0.866041	0.933508	no
803	DEFB4A_DEFB4B__Oncology_o2csf__NPX	0.857874	0.931785	no
804	DENND2B__Cardiometabolic_II_o2csf__NPX	0.864382	0.934607	no
805	DENR__Inflammation_II_o2csf__NPX	0.863581	0.935546	no
806	DFFA__Inflammation_o2csf__NPX	0.881965	0.937661	no
807	DGCR6__Neurology_II_o2csf__NPX	0.864098	0.936305	no
808	DGKA__Inflammation_II_o2csf__NPX	0.86256	0.932365	no
809	DGKZ__Inflammation_o2csf__NPX	0.864707	0.936644	no
810	DHODH__Cardiometabolic_II_o2csf__NPX	0.862563	0.932042	no
811	DHPS__Oncology_II_o2csf__NPX	0.862057	0.934574	no
812	DHRS4L2__Neurology_II_o2csf__NPX	0.860543	0.934362	no
813	DIABLO__Cardiometabolic_o2csf__NPX	0.862677	0.933276	no
814	DIPK1C__Neurology_II_o2csf__NPX	0.873723	0.932844	no
815	DIPK2B__Inflammation_II_o2csf__NPX	0.878454	0.934861	no
816	DKK1__Neurology_o2csf__NPX	0.896977	0.95638	yes
817	DKK3__Cardiometabolic_o2csf__NPX	0.870055	0.936264	no
818	DKK4__Neurology_o2csf__NPX	0.887982	0.937779	yes
819	DKKL1__Oncology_o2csf__NPX	0.869058	0.936371	no
820	DLG4__Neurology_II_o2csf__NPX	0.898147	0.949627	no
821	DLGAP5__Neurology_II_o2csf__NPX	0.870577	0.932609	no
822	DLK1__Cardiometabolic_o2csf__NPX	0.885889	0.93576	no
823	DLL1__Oncology_o2csf__NPX	0.905576	0.940284	no
824	DLL4__Cardiometabolic_II_o2csf__NPX	0.86412	0.936581	no
825	DMD__Cardiometabolic_II_o2csf__NPX	0.883578	0.939423	no
826	DMP1__Cardiometabolic_II_o2csf__NPX	0.871409	0.939902	yes
827	DNAJA1__Oncology_II_o2csf__NPX	0.861176	0.932293	no
828	DNAJA2__Inflammation_o2csf__NPX	0.919033	0.957328	yes
829	DNAJA4__Neurology_II_o2csf__NPX	0.882893	0.947229	no
830	DNAJB14__Oncology_II_o2csf__NPX	0.874515	0.943142	no
831	DNAJB1__Oncology_o2csf__NPX	0.858146	0.934364	no
832	DNAJB2__Inflammation_II_o2csf__NPX	0.890892	0.943863	no
833	DNAJB6__Inflammation_II_o2csf__NPX	0.895527	0.947538	no
834	DNAJB8__Cardiometabolic_o2csf__NPX	0.862098	0.935208	no
835	DNAJC21__Neurology_II_o2csf__NPX	0.863976	0.932927	no
836	DNAJC6__Cardiometabolic_II_o2csf__NPX	0.898929	0.960063	no
837	DNAJC9__Oncology_II_o2csf__NPX	0.861529	0.933529	no
838	DNER__Inflammation_o2csf__NPX	0.873305	0.936581	yes
839	DNLZ__Neurology_II_o2csf__NPX	0.861259	0.932271	no
840	DNM1__Oncology_II_o2csf__NPX	0.878698	0.938949	no
841	DNM3__Neurology_II_o2csf__NPX	0.864365	0.938253	no
842	DNMBP__Neurology_o2csf__NPX	0.874201	0.937628	no
843	DNPEP__Neurology_II_o2csf__NPX	0.861023	0.932507	no
844	DNPH1__Inflammation_o2csf__NPX	0.873945	0.943283	no
845	DOC2B__Neurology_II_o2csf__NPX	0.876036	0.94121	no
846	DOCK9__Neurology_II_o2csf__NPX	0.859724	0.933541	no
847	DOK1__Neurology_II_o2csf__NPX	0.857548	0.933464	no
848	DOK2__Cardiometabolic_o2csf__NPX	0.857918	0.933497	no
849	DPEP1__Neurology_o2csf__NPX	0.862027	0.933202	no
850	DPEP2__Oncology_o2csf__NPX	0.861983	0.935433	no
851	DPP10__Inflammation_o2csf__NPX	0.912648	0.956559	no
852	DPP4__Cardiometabolic_o2csf__NPX	0.862822	0.93487	no
853	DPP6__Oncology_o2csf__NPX	0.90295	0.956997	no
854	DPP7__Cardiometabolic_o2csf__NPX	0.863889	0.936178	no
855	DPT__Cardiometabolic_o2csf__NPX	0.862566	0.936329	no
856	DPY30__Oncology_o2csf__NPX	0.861621	0.933761	no
857	DRAXIN__Neurology_o2csf__NPX	0.879357	0.948828	yes
858	DRG2__Oncology_o2csf__NPX	0.85835	0.936381	no
859	DSC2__Neurology_o2csf__NPX	0.907796	0.942509	no
860	DSCAM__Neurology_II_o2csf__NPX	0.883325	0.940314	no
861	DSG2__Neurology_o2csf__NPX	0.887553	0.939521	no
862	DSG3__Oncology_o2csf__NPX	0.882192	0.935209	no
863	DSG4__Oncology_o2csf__NPX	0.857331	0.936887	no
864	DTD1__Inflammation_II_o2csf__NPX	0.893873	0.947549	no
865	DTNB__Oncology_II_o2csf__NPX	0.867667	0.938759	no
866	DTX2__Neurology_II_o2csf__NPX	0.867758	0.934691	no
867	DTX3__Oncology_o2csf__NPX	0.886151	0.949759	no
868	DTYMK__Cardiometabolic_II_o2csf__NPX	0.868076	0.93469	no
869	DUOX2__Cardiometabolic_o2csf__NPX	0.858225	0.933422	no
870	DUSP13__Oncology_II_o2csf__NPX	0.859315	0.934691	no
871	DUSP29__Neurology_II_o2csf__NPX	0.865519	0.934068	no
872	DUSP3__Neurology_o2csf__NPX	0.857677	0.93486	no
873	DUT__Oncology_II_o2csf__NPX	0.865854	0.944167	no
874	DXO__Neurology_II_o2csf__NPX	0.856928	0.934827	no
875	DYNC1H1__Oncology_II_o2csf__NPX	0.860983	0.933764	no
876	DYNLT1__Neurology_II_o2csf__NPX	0.862288	0.934605	no
877	DYNLT3__Oncology_II_o2csf__NPX	0.863467	0.935526	no
878	EBAG9__Neurology_o2csf__NPX	0.882787	0.936797	no
879	EBI3_IL27__Oncology_o2csf__NPX	0.869168	0.934957	no
880	ECE1__Neurology_o2csf__NPX	0.856436	0.932375	no
881	ECHDC3__Cardiometabolic_II_o2csf__NPX	0.862032	0.933147	no
882	ECHS1__Cardiometabolic_II_o2csf__NPX	0.863859	0.934078	no
883	ECI2__Cardiometabolic_II_o2csf__NPX	0.860367	0.934606	no
884	ECM1__Inflammation_II_o2csf__NPX	0.888497	0.937256	no
885	ECSCR__Neurology_II_o2csf__NPX	0.86295	0.935177	no
886	EDA2R__Oncology_o2csf__NPX	0.894446	0.944925	no
887	EDAR__Inflammation_o2csf__NPX	0.865724	0.93373	no
888	EDDM3B__Oncology_II_o2csf__NPX	0.863802	0.932325	no
889	EDEM2__Cardiometabolic_II_o2csf__NPX	0.860645	0.936084	no
890	EDF1__Neurology_II_o2csf__NPX	0.862569	0.936062	no
891	EDIL3__Cardiometabolic_o2csf__NPX	0.858476	0.932883	no
892	EDN1__Cardiometabolic_II_o2csf__NPX	0.895539	0.94698	no
893	EDNRB__Inflammation_II_o2csf__NPX	0.891952	0.941828	no
894	EEF1D__Cardiometabolic_II_o2csf__NPX	0.863558	0.93092	no
895	EFCAB14__Oncology_II_o2csf__NPX	0.884052	0.9371	no
896	EFCAB2__Oncology_II_o2csf__NPX	0.861424	0.933772	no
897	EFEMP1__Cardiometabolic_o2csf__NPX	0.876908	0.934632	no
898	EFHD1__Neurology_II_o2csf__NPX	0.881503	0.933195	no
899	EFNA1__Neurology_o2csf__NPX	0.877292	0.942731	no
900	EFNA4__Neurology_o2csf__NPX	0.874225	0.934568	no
901	EFNB2__Neurology_II_o2csf__NPX	0.895027	0.945477	no
902	EGFL7__Oncology_o2csf__NPX	0.882563	0.937746	no
903	EGFLAM__Oncology_II_o2csf__NPX	0.868056	0.93258	no
904	EGFR__Cardiometabolic_o2csf__NPX	0.905664	0.949714	yes
905	EGF__Inflammation_o2csf__NPX	0.864053	0.932949	no
906	EGLN1__Inflammation_o2csf__NPX	0.86875	0.945075	no
907	EHBP1__Cardiometabolic_II_o2csf__NPX	0.878477	0.942369	no
908	EHD3__Cardiometabolic_II_o2csf__NPX	0.864993	0.933794	no
909	EIF1AX__Neurology_II_o2csf__NPX	0.866786	0.935135	no
910	EIF2AK2__Oncology_II_o2csf__NPX	0.863467	0.933466	no
911	EIF2AK3__Cardiometabolic_II_o2csf__NPX	0.861543	0.931776	no
912	EIF2S2__Cardiometabolic_II_o2csf__NPX	0.862316	0.932591	no
913	EIF4B__Neurology_o2csf__NPX	0.85824	0.9341	no
914	EIF4EBP1__Cardiometabolic_o2csf__NPX	0.871397	0.937769	no
915	EIF4E__Inflammation_II_o2csf__NPX	0.862671	0.932875	no
916	EIF4G1__Inflammation_o2csf__NPX	0.864847	0.936359	no
917	EIF4G3__Neurology_II_o2csf__NPX	0.869196	0.933212	no
918	EIF5A__Inflammation_o2csf__NPX	0.859301	0.93583	no
919	EIF5__Cardiometabolic_II_o2csf__NPX	0.861762	0.936094	no
920	ELAC1__Neurology_II_o2csf__NPX	0.865769	0.938356	no
921	ELAVL4__Neurology_II_o2csf__NPX	0.87871	0.940881	no
922	ELN__Cardiometabolic_II_o2csf__NPX	0.869449	0.935081	no
923	ELOA__Oncology_o2csf__NPX	0.859029	0.93352	no
924	ELOB__Cardiometabolic_II_o2csf__NPX	0.863799	0.93714	no
925	ENAH__Inflammation_o2csf__NPX	0.858333	0.936065	no
926	ENDOU__Oncology_II_o2csf__NPX	0.874493	0.936065	no
927	ENG__Cardiometabolic_o2csf__NPX	0.885262	0.933828	no
928	ENO1__Neurology_o2csf__NPX	0.870815	0.95416	no
929	ENO2__Neurology_o2csf__NPX	0.88215	0.959024	yes
930	ENO3__Cardiometabolic_II_o2csf__NPX	0.863089	0.933709	no
931	ENOPH1__Oncology_II_o2csf__NPX	0.864734	0.933234	no
932	ENOX2__Cardiometabolic_II_o2csf__NPX	0.861912	0.936549	no
933	ENPEP__Cardiometabolic_II_o2csf__NPX	0.865126	0.931132	no
934	ENPP2__Cardiometabolic_o2csf__NPX	0.864595	0.932937	no
935	ENPP5__Inflammation_o2csf__NPX	0.877009	0.944503	yes
936	ENPP6__Cardiometabolic_II_o2csf__NPX	0.86164	0.939221	no
937	ENPP7__Inflammation_o2csf__NPX	0.859763	0.93318	no
938	ENSA__Oncology_II_o2csf__NPX	0.863203	0.934438	no
939	ENTPD2__Oncology_o2csf__NPX	0.862776	0.938294	no
940	ENTPD5__Cardiometabolic_o2csf__NPX	0.860463	0.936612	no
941	ENTPD6__Cardiometabolic_o2csf__NPX	0.8882	0.941895	no
942	ENTR1__Cardiometabolic_II_o2csf__NPX	0.866925	0.934109	no
943	EP300__Inflammation_II_o2csf__NPX	0.86412	0.934057	no
944	EPB41L5__Neurology_II_o2csf__NPX	0.862955	0.934363	no
945	EPCAM__Inflammation_o2csf__NPX	0.870922	0.938588	no
946	EPGN__Oncology_II_o2csf__NPX	0.859943	0.935757	no
947	EPHA10__Neurology_o2csf__NPX	0.93095	0.943875	yes
948	EPHA1__Inflammation_o2csf__NPX	0.868226	0.936158	no
949	EPHA2__Oncology_o2csf__NPX	0.875983	0.938676	no
950	EPHA4__Inflammation_II_o2csf__NPX	0.861915	0.93396	no
951	EPHB4__Cardiometabolic_o2csf__NPX	0.897314	0.93891	no
952	EPHB6__Neurology_o2csf__NPX	0.915615	0.948163	yes
953	EPHX2__Cardiometabolic_o2csf__NPX	0.85728	0.932368	no
954	EPN1__Oncology_II_o2csf__NPX	0.862055	0.936982	no
955	EPO__Inflammation_o2csf__NPX	0.858416	0.933168	no
956	EPPK1__Cardiometabolic_II_o2csf__NPX	0.8611	0.935219	no
957	EPS8L2__Oncology_o2csf__NPX	0.874214	0.937186	no
958	ERBB2__Oncology_o2csf__NPX	0.861121	0.936891	no
959	ERBB3__Inflammation_o2csf__NPX	0.886141	0.940619	no
960	ERBB4__Oncology_o2csf__NPX	0.89172	0.948223	no
961	ERBIN__Oncology_o2csf__NPX	0.856953	0.934067	no
962	ERC2__Neurology_II_o2csf__NPX	0.861773	0.934585	no
963	ERCC1__Oncology_II_o2csf__NPX	0.863231	0.932652	no
964	ERCC1__Oncology_II_o2csf__NPX	0.858909		no
965	EREG__Neurology_o2csf__NPX	0.858167	0.933813	no
966	ERI1__Oncology_II_o2csf__NPX	0.866684	0.935508	no
967	ERMAP__Inflammation_II_o2csf__NPX	0.897099	0.939004	no
968	ERN1__Oncology_II_o2csf__NPX	0.866567	0.933751	no
969	ERP29__Inflammation_II_o2csf__NPX	0.859716	0.933475	no
970	ERP44__Oncology_o2csf__NPX	0.87788	0.936922	no
971	ERVV-1__Cardiometabolic_II_o2csf__NPX	0.863461	0.933244	no
972	ESAM__Cardiometabolic_o2csf__NPX	0.931667	0.954467	yes
973	ESM1__Inflammation_o2csf__NPX	0.865654	0.934547	no
974	ESPL1__Oncology_II_o2csf__NPX	0.869028	0.936221	no
975	ESR1__Inflammation_II_o2csf__NPX	0.861569	0.931702	no
976	ESYT2__Neurology_II_o2csf__NPX	0.861051	0.93558	no
977	EVI2B__Oncology_II_o2csf__NPX	0.86206	0.932061	no
978	EVI5__Inflammation_II_o2csf__NPX	0.862035	0.930382	no
979	EVPL__Oncology_II_o2csf__NPX	0.863339	0.932675	no
980	EXOSC10__Cardiometabolic_II_o2csf__NPX	0.862924	0.932093	no
981	EXTL1__Cardiometabolic_II_o2csf__NPX	0.877712	0.936106	no
982	EZR__Neurology_o2csf__NPX	0.86609	0.937767	no
983	F10__Inflammation_II_o2csf__NPX	0.863137	0.933423	no
984	F11R__Neurology_o2csf__NPX	0.889126	0.937917	no
985	F11__Inflammation_II_o2csf__NPX	0.862296	0.934923	no
986	F12__Inflammation_II_o2csf__NPX	0.863188	0.935483	no
987	F13B__Inflammation_II_o2csf__NPX	0.862401	0.935957	no
988	F2R__Inflammation_o2csf__NPX	0.879566	0.943348	yes
989	F2__Inflammation_II_o2csf__NPX	0.863527	0.933434	no
990	F3__Oncology_o2csf__NPX	0.914753	0.953967	no
991	F7__Cardiometabolic_o2csf__NPX	0.864603	0.934395	no
992	F9__Cardiometabolic_o2csf__NPX	0.860497	0.934056	no
993	FABP1__Inflammation_o2csf__NPX	0.866103	0.933793	no
994	FABP2__Cardiometabolic_o2csf__NPX	0.859662	0.933508	no
995	FABP3__Cardiometabolic_II_o2csf__NPX	0.869241	0.947308	no
996	FABP4__Cardiometabolic_o2csf__NPX	0.866316	0.93522	no
997	FABP5__Neurology_o2csf__NPX	0.872169	0.938003	no
998	FABP6__Cardiometabolic_o2csf__NPX	0.857598	0.934954	no
999	FABP9__Inflammation_o2csf__NPX	0.859731	0.933528	no
1000	FADD__Cardiometabolic_o2csf__NPX	0.860887	0.933233	no
1001	FAM13A__Oncology_II_o2csf__NPX	0.861665	0.934351	no
1002	FAM171A2__Neurology_II_o2csf__NPX	0.862828	0.934373	no
1003	FAM171B__Oncology_II_o2csf__NPX	0.902035	0.941381	no
1004	FAM172A__Cardiometabolic_II_o2csf__NPX	0.85977	0.934868	no
1005	FAM20A__Cardiometabolic_II_o2csf__NPX	0.872813	0.935155	no
1006	FAM3B__Oncology_o2csf__NPX	0.866724	0.934331	no
1007	FAM3C__Cardiometabolic_o2csf__NPX	0.861938	0.933222	no
1008	FAM3D__Oncology_II_o2csf__NPX	0.866377	0.934872	no
1009	FAP__Cardiometabolic_o2csf__NPX	0.863688	0.934659	no
1010	FARSA__Neurology_II_o2csf__NPX	0.864589	0.935504	no
1011	FASLG__Inflammation_o2csf__NPX	0.873295	0.935768	no
1012	FAS__Cardiometabolic_o2csf__NPX	0.891589	0.943663	no
1013	FBLN2__Cardiometabolic_II_o2csf__NPX	0.863606	0.935366	no
1014	FBN2__Neurology_II_o2csf__NPX	0.863595	0.932916	no
1015	FBP1__Cardiometabolic_o2csf__NPX	0.859087	0.934639	no
1016	FCAMR__Cardiometabolic_II_o2csf__NPX	0.862816	0.932735	no
1017	FCAR__Inflammation_o2csf__NPX	0.865598	0.94228	no
1018	FCER1A__Neurology_II_o2csf__NPX	0.866684	0.937014	no
1019	FCER2__Neurology_o2csf__NPX	0.888012	0.941578	yes
1020	FCGR2A__Cardiometabolic_o2csf__NPX	0.8719	0.937154	no
1021	FCGR2B__Oncology_o2csf__NPX	0.857707	0.93076	no
1022	FCGR3B__Cardiometabolic_o2csf__NPX	0.867662	0.937226	no
1023	FCN1__Inflammation_II_o2csf__NPX	0.862177	0.931733	no
1024	FCN2__Cardiometabolic_o2csf__NPX	0.857309	0.935472	no
1025	FCRL1__Cardiometabolic_o2csf__NPX	0.859274	0.932072	no
1026	FCRL2__Inflammation_o2csf__NPX	0.859015	0.935544	no
1027	FCRL3__Inflammation_o2csf__NPX	0.857101	0.931186	no
1028	FCRL5__Neurology_o2csf__NPX	0.857859	0.932872	no
1029	FCRL6__Inflammation_o2csf__NPX	0.861211	0.935978	no
1030	FCRLB__Oncology_o2csf__NPX	0.85829	0.933285	no
1031	FDX1__Cardiometabolic_II_o2csf__NPX	0.862933	0.934332	no
1032	FDX2__Cardiometabolic_II_o2csf__NPX	0.861014	0.934499	no
1033	FEN1__Oncology_o2csf__NPX	0.858967	0.933203	no
1034	FES__Oncology_o2csf__NPX	0.857709	0.933508	no
1035	FETUB__Cardiometabolic_o2csf__NPX	0.859675	0.936338	no
1036	FGA__Inflammation_II_o2csf__NPX	0.865109	0.934574	no
1037	FGD3__Neurology_II_o2csf__NPX	0.863728	0.93411	no
1038	FGF12__Inflammation_II_o2csf__NPX	0.924609	0.952129	no
1039	FGF16__Inflammation_II_o2csf__NPX	0.862546	0.932875	no
1040	FGF19__Inflammation_o2csf__NPX	0.871162	0.945359	no
1041	FGF20__Inflammation_II_o2csf__NPX	0.866391	0.936825	no
1042	FGF21__Oncology_o2csf__NPX	0.861306	0.93602	no
1043	FGF23__Oncology_o2csf__NPX	0.866967	0.929749	no
1044	FGF2__Inflammation_o2csf__NPX	0.858551	0.934627	no
1045	FGF3__Inflammation_II_o2csf__NPX	0.862927	0.935641	no
1046	FGF5__Inflammation_o2csf__NPX	0.890609	0.962291	yes
1047	FGF6__Inflammation_II_o2csf__NPX	0.860131	0.934925	no
1048	FGF7__Oncology_II_o2csf__NPX	0.861654	0.934573	no
1049	FGF9__Oncology_II_o2csf__NPX	0.861924	0.932633	no
1050	FGFBP1__Oncology_o2csf__NPX	0.85689	0.931787	no
1051	FGFBP2__Cardiometabolic_II_o2csf__NPX	0.863984	0.933772	no
1052	FGFBP3__Neurology_II_o2csf__NPX	0.865061	0.936308	no
1053	FGFR2__Oncology_o2csf__NPX	0.874771	0.936087	no
1054	FGFR4__Inflammation_II_o2csf__NPX	0.867468	0.936614	no
1055	FGL1__Inflammation_II_o2csf__NPX	0.862438	0.935113	no
1056	FGR__Neurology_o2csf__NPX	0.858539	0.932663	no
1057	FHIP2A__Cardiometabolic_II_o2csf__NPX	0.867789	0.937893	no
1058	FHIT__Neurology_o2csf__NPX	0.860521	0.935781	no
1059	FH__Neurology_II_o2csf__NPX	0.865885	0.935703	no
1060	FIS1__Inflammation_o2csf__NPX	0.892796	0.950556	no
1061	FKBP14__Neurology_II_o2csf__NPX	0.865553	0.936276	no
1062	FKBP1B__Inflammation_o2csf__NPX	0.858011	0.935747	no
1063	FKBP4__Neurology_o2csf__NPX	0.921267	0.951415	yes
1064	FKBP5__Neurology_o2csf__NPX	0.875097	0.935846	no
1065	FKBP7__Neurology_o2csf__NPX	0.87402	0.934809	no
1066	FKBPL__Oncology_II_o2csf__NPX	0.861125	0.932947	no
1067	FLI1__Oncology_o2csf__NPX	0.858144	0.930053	no
1068	FLRT2__Neurology_o2csf__NPX	0.883391	0.940027	no
1069	FLT1__Oncology_o2csf__NPX	0.897974	0.947646	no
1070	FLT3LG__Inflammation_o2csf__NPX	0.889979	0.939201	no
1071	FLT3__Oncology_o2csf__NPX	0.885298	0.952396	yes
1072	FLT4__Oncology_o2csf__NPX	0.857708	0.936612	no
1073	FMNL1__Neurology_o2csf__NPX	0.861986	0.932196	no
1074	FMR1__Oncology_o2csf__NPX	0.860531	0.932568	no
1075	FN1__Inflammation_II_o2csf__NPX	0.879994	0.935338	no
1076	FNDC1__Neurology_II_o2csf__NPX	0.864282	0.934933	no
1077	FNTA__Oncology_II_o2csf__NPX	0.862904	0.934597	no
1078	FOLH1__Inflammation_II_o2csf__NPX	0.862154	0.934098	no
1079	FOLR1__Oncology_o2csf__NPX	0.858064	0.9349	no
1080	FOLR2__Neurology_o2csf__NPX	0.904447	0.945125	yes
1081	FOLR3__Oncology_o2csf__NPX	0.870307	0.939485	no
1082	FOSB__Neurology_o2csf__NPX	0.857817	0.936866	no
1083	FOS__Oncology_II_o2csf__NPX	0.859889	0.935186	no
1084	FOXJ3__Inflammation_II_o2csf__NPX	0.862935	0.933815	no
1085	FOXO1__Inflammation_o2csf__NPX	0.85643	0.9384	no
1086	FOXO3__Oncology_o2csf__NPX	0.858334	0.935239	no
1087	FRMD4B__Cardiometabolic_II_o2csf__NPX	0.861787	0.936065	no
1088	FRMD7__Neurology_II_o2csf__NPX	0.861162	0.932378	no
1089	FRZB__Neurology_o2csf__NPX	0.861941	0.935694	no
1090	FSHB__Cardiometabolic_II_o2csf__NPX	0.889207	0.944964	no
1091	FSTL1__Cardiometabolic_II_o2csf__NPX	0.864192	0.934756	no
1092	FSTL3__Inflammation_o2csf__NPX	0.869597	0.933224	no
1093	FST__Inflammation_o2csf__NPX	0.865722	0.935746	no
1094	FTCD__Neurology_II_o2csf__NPX	0.863316	0.931807	no
1095	FUCA1__Cardiometabolic_o2csf__NPX	0.870574	0.939034	no
1096	FUOM__Inflammation_II_o2csf__NPX	0.863967	0.932894	no
1097	FURIN__Oncology_o2csf__NPX	0.864008	0.936909	no
1098	FUS__Oncology_o2csf__NPX	0.860692	0.936063	no
1099	FUT1__Oncology_II_o2csf__NPX	0.867425	0.934997	no
1100	FUT3_FUT5__Neurology_o2csf__NPX	0.868928	0.938887	no
1101	FUT8__Neurology_o2csf__NPX	0.875055	0.939234	no
1102	FXN__Oncology_o2csf__NPX	0.885828	0.936344	no
1103	FXYD5__Inflammation_o2csf__NPX	0.855179	0.932852	no
1104	FYB1__Neurology_o2csf__NPX	0.860829	0.935587	no
1105	FZD10__Neurology_II_o2csf__NPX	0.86256	0.935726	no
1106	FZD8__Neurology_II_o2csf__NPX	0.863097	0.934058	no
1107	GABARAPL1__Oncology_II_o2csf__NPX	0.864496	0.934333	no
1108	GABARAP__Oncology_II_o2csf__NPX	0.875476	0.937031	no
1109	GABRA4__Neurology_II_o2csf__NPX	0.862953	0.936035	no
1110	GAD1__Oncology_II_o2csf__NPX	0.885323	0.939226	no
1111	GAD2__Inflammation_II_o2csf__NPX	0.86345	0.936427	yes
1112	GADD45B__Oncology_II_o2csf__NPX	0.861412	0.936931	no
1113	GADD45GIP1__Cardiometabolic_II_o2csf__NPX	0.864103	0.935822	no
1114	GAGE2A__Oncology_II_o2csf__NPX	0.86191	0.934902	no
1115	GALNT10__Oncology_o2csf__NPX	0.883616	0.93798	no
1116	GALNT2__Oncology_o2csf__NPX	0.900109	0.94515	no
1117	GALNT3__Inflammation_o2csf__NPX	0.861154	0.933815	no
1118	GALNT5__Cardiometabolic_II_o2csf__NPX	0.867533	0.935198	no
1119	GALNT7__Oncology_o2csf__NPX	0.897734	0.939458	no
1120	GAL__Inflammation_o2csf__NPX	0.876225	0.94745	no
1121	GAMT__Cardiometabolic_II_o2csf__NPX	0.862319	0.934321	no
1122	GAPDH__Inflammation_II_o2csf__NPX	0.862438	0.939855	no
1123	GART__Neurology_II_o2csf__NPX	0.862313	0.935452	no
1124	GAS2__Oncology_II_o2csf__NPX	0.862569	0.93356	no
1125	GAS6__Cardiometabolic_o2csf__NPX	0.902011	0.947928	no
1126	GASK1A__Cardiometabolic_II_o2csf__NPX	0.865305	0.93574	no
1127	GAST__Neurology_II_o2csf__NPX	0.865806	0.931775	no
1128	GATA3__Oncology_II_o2csf__NPX	0.862532	0.94023	no
1129	GATD3B__Cardiometabolic_II_o2csf__NPX	0.867411	0.942886	no
1130	GBA__Neurology_II_o2csf__NPX	0.86771	0.938332	no
1131	GBP1__Neurology_II_o2csf__NPX	0.864351	0.93281	no
1132	GBP2__Inflammation_o2csf__NPX	0.859106	0.935526	no
1133	GBP4__Neurology_o2csf__NPX	0.858904	0.934936	no
1134	GBP6__Cardiometabolic_II_o2csf__NPX	0.862532	0.936686	no
1135	GCC1__Neurology_II_o2csf__NPX	0.861185	0.933812	no
1136	GCG__Oncology_o2csf__NPX	0.854829	0.932829	no
1137	GCHFR__Inflammation_II_o2csf__NPX	0.873728	0.941267	no
1138	GCLM__Cardiometabolic_II_o2csf__NPX	0.860517	0.933203	no
1139	GCNT1__Oncology_o2csf__NPX	0.860376	0.936949	no
1140	GC__Inflammation_II_o2csf__NPX	0.861284	0.935101	no
1141	GDF15__Cardiometabolic_o2csf__NPX	0.86506	0.932086	no
1142	GDF2__Cardiometabolic_o2csf__NPX	0.855588	0.933855	no
1143	GDNF__Neurology_o2csf__NPX	0.860559	0.937284	yes
1144	GET3__Cardiometabolic_II_o2csf__NPX	0.867346	0.932642	no
1145	GFAP__Oncology_o2csf__NPX	0.860486	0.937176	no
1146	GFER__Oncology_o2csf__NPX	0.885489	0.961531	yes
1147	GFOD2__Oncology_o2csf__NPX	0.857274	0.933761	no
1148	GFRA1__Oncology_o2csf__NPX	0.872038	0.938318	no
1149	GFRA2__Oncology_o2csf__NPX	0.927852	0.949852	yes
1150	GFRA3__Neurology_o2csf__NPX	0.865737	0.941863	no
1151	GFRAL__Neurology_II_o2csf__NPX	0.85925	0.934309	no
1152	GGA1__Neurology_o2csf__NPX	0.8576	0.932367	no
1153	GGACT__Cardiometabolic_II_o2csf__NPX	0.873143	0.940705	no
1154	GGCT__Cardiometabolic_II_o2csf__NPX	0.895308	0.94914	no
1155	GGH__Cardiometabolic_o2csf__NPX	0.863435	0.935466	no
1156	GGT1__Neurology_o2csf__NPX	0.884999	0.939193	no
1157	GGT5__Neurology_o2csf__NPX	0.875185	0.937183	no
1158	GH1__Cardiometabolic_o2csf__NPX	0.865017	0.934523	no
1159	GH2__Oncology_o2csf__NPX	0.857814	0.934384	no
1160	GHRHR__Neurology_o2csf__NPX	0.860582	0.933248	no
1161	GHRL__Cardiometabolic_o2csf__NPX	0.861455	0.937309	no
1162	GHR__Inflammation_II_o2csf__NPX	0.861475	0.93433	no
1163	GID8__Neurology_II_o2csf__NPX	0.862808	0.934681	no
1164	GIGYF2__Neurology_II_o2csf__NPX	0.866914	0.935804	no
1165	GIMAP7__Inflammation_II_o2csf__NPX	0.862668	0.936084	no
1166	GIMAP8__Oncology_II_o2csf__NPX	0.864882	0.930055	no
1167	GIPC2__Neurology_II_o2csf__NPX	0.864547	0.936887	no
1168	GIPC3__Oncology_II_o2csf__NPX	0.860139	0.932083	no
1169	GIPR__Inflammation_II_o2csf__NPX	0.873762	0.932409	no
1170	GIP__Cardiometabolic_II_o2csf__NPX	0.861284	0.933211	no
1171	GIT1__Inflammation_II_o2csf__NPX	0.863052	0.930023	yes
1172	GJA8__Oncology_II_o2csf__NPX	0.863848	0.934363	no
1173	GKN1__Neurology_o2csf__NPX	0.85855	0.934605	no
1174	GLA__Inflammation_II_o2csf__NPX	0.86784	0.936263	no
1175	GLB1__Neurology_o2csf__NPX	0.863219	0.937723	no
1176	GLI2__Inflammation_II_o2csf__NPX	0.862702	0.935872	no
1177	GLIPR1__Oncology_II_o2csf__NPX	0.861552	0.933234	no
1178	GLO1__Cardiometabolic_o2csf__NPX	0.872389	0.954105	yes
1179	GLOD4__Inflammation_o2csf__NPX	0.893519	0.954552	yes
1180	GLP1R__Neurology_II_o2csf__NPX	0.862563	0.933211	no
1181	GLRX5__Inflammation_II_o2csf__NPX	0.864243	0.935483	no
1182	GLRX__Cardiometabolic_o2csf__NPX	0.875467	0.950718	no
1183	GLT8D2__Neurology_o2csf__NPX	0.85789	0.935217	no
1184	GLYR1__Oncology_II_o2csf__NPX	0.862063	0.933507	no
1185	GM2A__Cardiometabolic_II_o2csf__NPX	0.861674	0.931637	no
1186	GMFG__Cardiometabolic_II_o2csf__NPX	0.870506	0.93317	no
1187	GMPR2__Inflammation_II_o2csf__NPX	0.866272	0.936597	no
1188	GMPR__Inflammation_o2csf__NPX	0.858965	0.935209	no
1189	GNAS__Neurology_II_o2csf__NPX	0.886178	0.935656	no
1190	GNE__Oncology_o2csf__NPX	0.858111	0.933465	no
1191	GNGT1__Neurology_II_o2csf__NPX	0.863342	0.932916	no
1192	GNLY__Neurology_o2csf__NPX	0.862889	0.934563	no
1193	GNPDA1__Cardiometabolic_II_o2csf__NPX	0.868238	0.94389	yes
1194	GNPDA2__Inflammation_II_o2csf__NPX	0.874376	0.948327	no
1195	GOLGA3__Neurology_II_o2csf__NPX	0.860367	0.933466	no
1196	GOLM2__Neurology_o2csf__NPX	0.904843	0.952155	no
1197	GOPC__Inflammation_o2csf__NPX	0.857774	0.93486	no
1198	GORASP2__Oncology_II_o2csf__NPX	0.864368	0.932875	no
1199	GOT1__Cardiometabolic_II_o2csf__NPX	0.860889	0.942993	no
1200	GP1BA__Cardiometabolic_o2csf__NPX	0.859964	0.933508	no
1201	GP1BB__Cardiometabolic_II_o2csf__NPX	0.864874	0.936697	no
1202	GP2__Cardiometabolic_o2csf__NPX	0.855752	0.934617	no
1203	GP5__Inflammation_II_o2csf__NPX	0.863745	0.932631	no
1204	GP6__Neurology_o2csf__NPX	0.85985	0.935525	no
1205	GPA33__Oncology_o2csf__NPX	0.859612	0.933255	no
1206	GPC1__Oncology_o2csf__NPX	0.873699	0.944652	no
1207	GPC5__Neurology_o2csf__NPX	0.894193	0.94453	yes
1208	GPD1__Oncology_II_o2csf__NPX	0.861375	0.937463	no
1209	GPHA2__Oncology_II_o2csf__NPX	0.870793	0.936612	no
1210	GPIHBP1__Oncology_II_o2csf__NPX	0.874143	0.937523	no
1211	GPI__Inflammation_II_o2csf__NPX	0.870375	0.95398	yes
1212	GPKOW__Neurology_o2csf__NPX	0.857463	0.934341	no
1213	GPNMB__Cardiometabolic_o2csf__NPX	0.872361	0.930998	yes
1214	GPNMB__Cardiometabolic_o2csf__NPX	0.858796		yes
1215	GPR101__Neurology_II_o2csf__NPX	0.863467	0.931797	no
1216	GPR158__Neurology_II_o2csf__NPX	0.866206	0.933621	no
1217	GPR15L__Oncology_II_o2csf__NPX	0.862418	0.931533	no
1218	GPR37__Cardiometabolic_o2csf__NPX	0.894378	0.940823	no
1219	GPRC5C__Oncology_II_o2csf__NPX	0.862935	0.931492	no
1220	GRAP2__Cardiometabolic_o2csf__NPX	0.86057	0.932599	no
1221	GRHPR__Cardiometabolic_II_o2csf__NPX	0.863345	0.933201	no
1222	GRIK2__Neurology_II_o2csf__NPX	0.869906	0.940302	no
1223	GRIN2B__Neurology_II_o2csf__NPX	0.861665	0.931269	no
1224	GRK5__Cardiometabolic_o2csf__NPX	0.858858	0.934046	no
1225	GRN__Neurology_o2csf__NPX	0.88463	0.939721	no
1226	GRPEL1__Oncology_o2csf__NPX	0.858027	0.936189	no
1227	GRP__Cardiometabolic_II_o2csf__NPX	0.875291	0.936742	no
1228	GRSF1__Oncology_II_o2csf__NPX	0.86443	0.931258	no
1229	GSAP__Oncology_o2csf__NPX	0.857548	0.935187	no
1230	GSN__Inflammation_II_o2csf__NPX	0.868082	0.933394	no
1231	GSR__Inflammation_II_o2csf__NPX	0.911583	0.960432	yes
1232	GSTA1__Cardiometabolic_o2csf__NPX	0.857749	0.932326	no
1233	GSTA3__Oncology_o2csf__NPX	0.856241	0.933149	no
1234	GSTM4__Cardiometabolic_II_o2csf__NPX	0.863984	0.934279	no
1235	GSTP1__Neurology_o2csf__NPX	0.858308	0.933119	no
1236	GSTT2B__Neurology_II_o2csf__NPX	0.860401	0.932852	no
1237	GTF2IRD1__Oncology_II_o2csf__NPX	0.861517	0.934067	no
1238	GTPBP2__Neurology_II_o2csf__NPX	0.865007	0.934067	no
1239	GUCA2A__Neurology_o2csf__NPX	0.861594	0.936052	no
1240	GUCY2C__Oncology_II_o2csf__NPX	0.860117	0.933487	no
1241	GUK1__Cardiometabolic_II_o2csf__NPX	0.862708	0.930352	no
1242	GUSB__Cardiometabolic_o2csf__NPX	0.862474	0.93561	no
1243	GYS1__Cardiometabolic_o2csf__NPX	0.861927	0.932641	no
1244	GZMA__Inflammation_o2csf__NPX	0.860354	0.934057	no
1245	GZMB__Inflammation_o2csf__NPX	0.858663	0.933856	no
1246	GZMH__Cardiometabolic_o2csf__NPX	0.856935	0.935102	no
1247	H2AP__Oncology_II_o2csf__NPX	0.865266	0.932896	no
1248	HADH__Cardiometabolic_II_o2csf__NPX	0.862441	0.931827	no
1249	HAGH__Oncology_o2csf__NPX	0.856535	0.935239	no
1250	HAO1__Oncology_o2csf__NPX	0.859067	0.933232	no
1251	HARS1__Neurology_o2csf__NPX	0.866647	0.936023	no
1252	HAVCR1__Oncology_o2csf__NPX	0.867441	0.934099	no
1253	HAVCR2__Neurology_o2csf__NPX	0.906158	0.936482	yes
1254	HBEGF__Oncology_o2csf__NPX	0.859364	0.933466	no
1255	HBQ1__Oncology_o2csf__NPX	0.857799	0.936041	no
1256	HBZ__Cardiometabolic_II_o2csf__NPX	0.863603	0.933772	no
1257	HCG22__Cardiometabolic_II_o2csf__NPX	0.862916	0.93636	no
1258	HCLS1__Inflammation_o2csf__NPX	0.857684	0.934433	no
1259	HDAC8__Inflammation_II_o2csf__NPX	0.861802	0.931513	no
1260	HDAC9__Neurology_II_o2csf__NPX	0.860867	0.933496	no
1261	HDDC2__Oncology_II_o2csf__NPX	0.865638	0.935728	no
1262	HDGFL2__Neurology_II_o2csf__NPX	0.85771	0.934014	no
1263	HDGF__Oncology_o2csf__NPX	0.857698	0.933531	no
1264	HEBP1__Cardiometabolic_o2csf__NPX	0.86057	0.935156	yes
1265	HEG1__Inflammation_II_o2csf__NPX	0.895774	0.937408	no
1266	HEPACAM2__Neurology_II_o2csf__NPX	0.860776	0.932313	no
1267	HEPH__Cardiometabolic_II_o2csf__NPX	0.890719	0.936898	no
1268	HEXIM1__Inflammation_o2csf__NPX	0.859873	0.935672	no
1269	HGFAC__Inflammation_II_o2csf__NPX	0.863305	0.93376	no
1270	HGF__Inflammation_o2csf__NPX	0.875732	0.946693	no
1271	HGS__Oncology_o2csf__NPX	0.858582	0.931174	no
1272	HHEX__Neurology_II_o2csf__NPX	0.859474	0.93317	no
1273	HIF1A__Inflammation_II_o2csf__NPX	0.863433	0.931764	no
1274	HIP1R__Neurology_II_o2csf__NPX	0.866985	0.936001	no
1275	HIP1__Cardiometabolic_II_o2csf__NPX	0.862563	0.933181	no
1276	HJV__Neurology_II_o2csf__NPX	0.863635	0.932346	no
1277	HK2__Cardiometabolic_o2csf__NPX	0.858972	0.935304	no
1278	HLA-A__Neurology_II_o2csf__NPX	0.876064	0.937403	no
1279	HLA-DRA__Inflammation_o2csf__NPX	0.860351	0.935185	yes
1280	HLA-E__Inflammation_o2csf__NPX	0.864224	0.93746	yes
1281	HMBS__Oncology_o2csf__NPX	0.859606	0.933487	no
1282	HMCN2__Inflammation_II_o2csf__NPX	0.864072	0.935757	no
1283	HMGCL__Cardiometabolic_II_o2csf__NPX	0.862038	0.935504	no
1284	HMGCS1__Cardiometabolic_II_o2csf__NPX	0.863808	0.933326	no
1285	HMMR__Oncology_II_o2csf__NPX	0.862444	0.931226	no
1286	HMOX1__Cardiometabolic_o2csf__NPX	0.863307	0.936054	no
1287	HMOX2__Neurology_o2csf__NPX	0.872097	0.948052	yes
1288	HNF1A__Neurology_II_o2csf__NPX	0.866402	0.934162	no
1289	HNMT__Neurology_o2csf__NPX	0.880958	0.938377	no
1290	HNRNPK__Cardiometabolic_o2csf__NPX	0.858751	0.931828	no
1291	HNRNPUL1__Neurology_II_o2csf__NPX	0.861651	0.933488	no
1292	HPCAL1__Inflammation_o2csf__NPX	0.862074	0.944696	no
1293	HPGDS__Oncology_o2csf__NPX	0.859681	0.932915	no
1294	HPSE__Cardiometabolic_II_o2csf__NPX	0.86335	0.933149	no
1295	HRAS__Oncology_II_o2csf__NPX	0.86339	0.932346	no
1296	HRC__Cardiometabolic_II_o2csf__NPX	0.886775	0.944156	no
1297	HRG__Inflammation_II_o2csf__NPX	0.863203	0.934045	no
1298	HS1BP3__Cardiometabolic_II_o2csf__NPX	0.861918	0.932663	no
1299	HS3ST3B1__Oncology_o2csf__NPX	0.872147	0.934363	no
1300	HS6ST1__Oncology_o2csf__NPX	0.87798	0.938242	no
1301	HS6ST2__Inflammation_II_o2csf__NPX	0.892572	0.938567	no
1302	HSBP1__Cardiometabolic_II_o2csf__NPX	0.861645	0.935768	no
1303	HSD11B1__Inflammation_o2csf__NPX	0.856522	0.935461	no
1304	HSD17B14__Neurology_II_o2csf__NPX	0.858593	0.933455	no
1305	HSD17B3__Cardiometabolic_II_o2csf__NPX	0.868349	0.933847	no
1306	HSDL2__Cardiometabolic_II_o2csf__NPX	0.867576	0.934883	no
1307	HSP90B1__Neurology_o2csf__NPX	0.858126	0.932832	no
1308	HSPA1A__Inflammation_o2csf__NPX	0.887852	0.943368	no
1309	HSPA2__Oncology_II_o2csf__NPX	0.903711	0.935837	no
1310	HSPB1__Cardiometabolic_o2csf__NPX	0.874688	0.934063	no
1311	HSPB6__Oncology_o2csf__NPX	0.872608	0.935704	no
1312	HSPG2__Cardiometabolic_o2csf__NPX	0.874685	0.932622	no
1313	HTR1A__Neurology_II_o2csf__NPX	0.862202	0.934606	no
1314	HTR1B__Neurology_II_o2csf__NPX	0.86231	0.933783	no
1315	HTRA2__Oncology_o2csf__NPX	0.878166	0.945773	no
1316	HYAL1__Cardiometabolic_o2csf__NPX	0.87125	0.934151	no
1317	HYOU1__Cardiometabolic_o2csf__NPX	0.891967	0.944233	no
1318	ICA1__Inflammation_o2csf__NPX	0.858368	0.933896	no
1319	ICAM1__Cardiometabolic_o2csf__NPX	0.869522	0.93694	no
1320	ICAM2__Cardiometabolic_o2csf__NPX	0.886713	0.940682	no
1321	ICAM3__Cardiometabolic_o2csf__NPX	0.863587	0.933982	no
1322	ICAM4__Inflammation_o2csf__NPX	0.857375	0.935249	no
1323	ICAM5__Cardiometabolic_o2csf__NPX	0.903985	0.944348	yes
1324	ICOSLG__Oncology_o2csf__NPX	0.909435	0.942106	no
1325	ID4__Oncology_II_o2csf__NPX	0.864356	0.932305	no
1326	IDI2__Neurology_o2csf__NPX	0.857333	0.932367	no
1327	IDO1__Cardiometabolic_II_o2csf__NPX	0.861921	0.934015	no
1328	IDO1__Inflammation_II_o2csf__NPX	0.862998	0.934986	no
1329	IDO1__Neurology_II_o2csf__NPX	0.86268	0.932894	no
1330	IDO1__Oncology_II_o2csf__NPX	0.866019	0.932599	no
1331	IDS__Inflammation_o2csf__NPX	0.883065	0.943383	no
1332	IDUA__Oncology_o2csf__NPX	0.858469	0.934249	no
1333	IFI30__Oncology_II_o2csf__NPX	0.863856	0.930897	no
1334	IFIT1__Oncology_II_o2csf__NPX	0.86268	0.93263	no
1335	IFIT3__Oncology_II_o2csf__NPX	0.863734	0.932949	no
1336	IFNAR1__Oncology_II_o2csf__NPX	0.883041	0.946465	no
1337	IFNGR1__Inflammation_o2csf__NPX	0.913504	0.945276	yes
1338	IFNGR2__Neurology_o2csf__NPX	0.877629	0.950302	no
1339	IFNG__Inflammation_o2csf__NPX	0.865477	0.929547	no
1340	IFNL1__Neurology_o2csf__NPX	0.857334	0.935524	no
1341	IFNL2__Neurology_II_o2csf__NPX	0.860512	0.930835	no
1342	IFNLR1__Inflammation_o2csf__NPX	0.87013	0.941441	no
1343	IFNW1__Cardiometabolic_II_o2csf__NPX	0.881586	0.943417	no
1344	IFT20__Neurology_II_o2csf__NPX	0.861787	0.933	no
1345	IGBP1__Neurology_II_o2csf__NPX	0.862774	0.932367	no
1346	IGDCC3__Neurology_II_o2csf__NPX	0.862646	0.934997	no
1347	IGDCC4__Cardiometabolic_II_o2csf__NPX	0.867508	0.934514	no
1348	IGF1R__Oncology_o2csf__NPX	0.907978	0.956895	no
1349	IGF2BP3__Cardiometabolic_II_o2csf__NPX	0.864834	0.93432	no
1350	IGF2R__Neurology_o2csf__NPX	0.905653	0.952195	yes
1351	IGFBP1__Cardiometabolic_o2csf__NPX	0.866031	0.933715	no
1352	IGFBP2__Cardiometabolic_o2csf__NPX	0.865011	0.934631	no
1353	IGFBP3__Cardiometabolic_o2csf__NPX	0.871135	0.938314	no
1354	IGFBP4__Neurology_o2csf__NPX	0.884245	0.939755	no
1355	IGFBP6__Cardiometabolic_o2csf__NPX	0.866358	0.932421	no
1356	IGFBP7__Cardiometabolic_o2csf__NPX	0.864781	0.935756	no
1357	IGFBPL1__Cardiometabolic_o2csf__NPX	0.870424	0.942594	no
1358	IGFL4__Inflammation_II_o2csf__NPX	0.862685	0.931839	no
1359	IGHMBP2__Cardiometabolic_II_o2csf__NPX	0.863464	0.92974	no
1360	IGLC2__Inflammation_II_o2csf__NPX	0.862816	0.932886	no
1361	IGLON5__Oncology_II_o2csf__NPX	0.875931	0.944479	no
1362	IGSF21__Cardiometabolic_II_o2csf__NPX	0.889017	0.95912	no
1363	IGSF3__Oncology_o2csf__NPX	0.885826	0.948413	no
1364	IGSF8__Cardiometabolic_o2csf__NPX	0.86559	0.936307	no
1365	IGSF9__Cardiometabolic_II_o2csf__NPX	0.868144	0.932726	no
1366	IKBKG__Inflammation_o2csf__NPX	0.857763	0.932918	no
1367	IKZF2__Oncology_o2csf__NPX	0.857812	0.933276	no
1368	IL10RA__Inflammation_o2csf__NPX	0.856842	0.933561	no
1369	IL10RB__Inflammation_o2csf__NPX	0.898177	0.94143	no
1370	IL10__Inflammation_o2csf__NPX	0.855292	0.931777	no
1371	IL11__Inflammation_o2csf__NPX	0.857468	0.933772	no
1372	IL12A_IL12B__Oncology_o2csf__NPX	0.866356	0.937247	no
1373	IL12B__Inflammation_o2csf__NPX	0.86798	0.934361	no
1374	IL12RB1__Inflammation_o2csf__NPX	0.859046	0.931344	no
1375	IL12RB2__Inflammation_II_o2csf__NPX	0.865169	0.935134	no
1376	IL13RA1__Oncology_o2csf__NPX	0.8719	0.940266	no
1377	IL13RA2__Neurology_II_o2csf__NPX	0.866644	0.930667	no
1378	IL13__Inflammation_o2csf__NPX	0.858646	0.935238	no
1379	IL15RA__Inflammation_o2csf__NPX	0.856558	0.93263	no
1380	IL15__Inflammation_o2csf__NPX	0.886143	0.941717	no
1381	IL16__Inflammation_o2csf__NPX	0.861129	0.936571	no
1382	IL17A__Inflammation_o2csf__NPX	0.858706	0.933149	no
1383	IL17C__Inflammation_o2csf__NPX	0.858866	0.934087	no
1384	IL17D__Inflammation_o2csf__NPX	0.861703	0.934883	no
1385	IL17F__Inflammation_o2csf__NPX	0.858009	0.934035	no
1386	IL17RA__Neurology_o2csf__NPX	0.894161	0.940482	no
1387	IL17RB__Inflammation_o2csf__NPX	0.875903	0.943998	no
1388	IL18BP__Cardiometabolic_o2csf__NPX	0.902652	0.942203	no
1389	IL18R1__Inflammation_o2csf__NPX	0.875294	0.937584	no
1390	IL18RAP__Neurology_o2csf__NPX	0.857398	0.932643	no
1391	IL18__Inflammation_o2csf__NPX	0.860695	0.934363	no
1392	IL19__Cardiometabolic_o2csf__NPX	0.901117	0.935505	yes
1393	IL1A__Inflammation_o2csf__NPX	0.858264	0.93266	no
1394	IL1B__Inflammation_o2csf__NPX	0.856639	0.934024	no
1395	IL1R1__Neurology_o2csf__NPX	0.870597	0.935687	no
1396	IL1R2__Inflammation_o2csf__NPX	0.861146	0.934363	no
1397	IL1RAP__Neurology_o2csf__NPX	0.86151	0.936825	no
1398	IL1RL1__Cardiometabolic_o2csf__NPX	0.865962	0.935354	no
1399	IL1RL2__Inflammation_o2csf__NPX	0.87385	0.940367	no
1400	IL1RN__Inflammation_o2csf__NPX	0.85828	0.932294	no
1401	IL20RA__Inflammation_o2csf__NPX	0.859417	0.934068	no
1402	IL20RB__Inflammation_II_o2csf__NPX	0.862688	0.935208	no
1403	IL20__Inflammation_o2csf__NPX	0.856753	0.932894	no
1404	IL21R__Inflammation_II_o2csf__NPX	0.862569	0.932641	no
1405	IL22RA1__Inflammation_o2csf__NPX	0.855185	0.931843	no
1406	IL22__Oncology_II_o2csf__NPX	0.869108	0.943174	no
1407	IL24__Inflammation_o2csf__NPX	0.858543	0.933815	no
1408	IL25__Oncology_II_o2csf__NPX	0.862427	0.932916	no
1409	IL2RA__Cardiometabolic_o2csf__NPX	0.868372	0.932958	no
1410	IL2RB__Inflammation_o2csf__NPX	0.856174	0.933466	no
1411	IL2RG__Oncology_II_o2csf__NPX	0.856218	0.934352	no
1412	IL2__Inflammation_o2csf__NPX	0.863433	0.930923	no
1413	IL31RA__Inflammation_II_o2csf__NPX	0.86231	0.931491	no
1414	IL31__Inflammation_II_o2csf__NPX	0.86243	0.934914	no
1415	IL32__Inflammation_o2csf__NPX	0.862993	0.934077	no
1416	IL33__Inflammation_o2csf__NPX	0.855487	0.934078	no
1417	IL34__Neurology_o2csf__NPX	0.86947	0.936502	no
1418	IL36A__Inflammation_II_o2csf__NPX	0.864609	0.932927	no
1419	IL36G__Inflammation_II_o2csf__NPX	0.86295	0.933466	no
1420	IL3RA__Inflammation_o2csf__NPX	0.859311	0.934121	no
1421	IL3__Oncology_II_o2csf__NPX	0.862396	0.931247	no
1422	IL4R__Inflammation_o2csf__NPX	0.876064	0.93854	no
1423	IL4__Inflammation_o2csf__NPX	0.857088	0.936675	no
1424	IL5RA__Inflammation_o2csf__NPX	0.861416	0.936053	no
1425	IL5__Inflammation_o2csf__NPX	0.861656	0.935156	no
1426	IL6R__Cardiometabolic_o2csf__NPX	0.886045	0.93954	no
1427	IL6ST__Cardiometabolic_o2csf__NPX	0.894267	0.951075	yes
1428	IL6__Cardiometabolic_o2csf__NPX	0.859258	0.933782	no
1429	IL6__Inflammation_o2csf__NPX	0.858259	0.932378	no
1430	IL6__Neurology_o2csf__NPX	0.85873	0.933213	no
1431	IL6__Oncology_o2csf__NPX	0.862053	0.936084	no
1432	IL7R__Neurology_o2csf__NPX	0.85976	0.934638	no
1433	IL7__Inflammation_o2csf__NPX	0.859065	0.932853	no
1434	IL9__Oncology_II_o2csf__NPX	0.861921	0.934108	no
1435	ILKAP__Neurology_o2csf__NPX	0.857161	0.933189	no
1436	IMMT__Oncology_II_o2csf__NPX	0.879628	0.937429	no
1437	IMPA1__Neurology_o2csf__NPX	0.890936	0.941206	no
1438	IMPACT__Neurology_II_o2csf__NPX	0.863595	0.932092	no
1439	IMPG1__Neurology_II_o2csf__NPX	0.862305	0.932103	no
1440	ING1__Neurology_o2csf__NPX	0.856384	0.932061	no
1441	INHBB__Inflammation_II_o2csf__NPX	0.867934	0.937185	no
1442	INHBC__Neurology_o2csf__NPX	0.869797	0.934617	no
1443	INPP1__Oncology_o2csf__NPX	0.869272	0.936753	no
1444	INPP5D__Cardiometabolic_II_o2csf__NPX	0.865399	0.934891	no
1445	INPP5J__Neurology_II_o2csf__NPX	0.860224	0.934394	no
1446	INPPL1__Oncology_o2csf__NPX	0.855836	0.934331	no
1447	INSL3__Neurology_II_o2csf__NPX	0.863467	0.934046	no
1448	INSL4__Oncology_II_o2csf__NPX	0.866638	0.932813	no
1449	INSL5__Oncology_II_o2csf__NPX	0.863737	0.935451	no
1450	INSR__Inflammation_II_o2csf__NPX	0.868031	0.933477	no
1451	IPCEF1__Neurology_o2csf__NPX	0.865598	0.933751	no
1452	IQGAP2__Oncology_o2csf__NPX	0.858762	0.934953	no
1453	IRAG2__Cardiometabolic_o2csf__NPX	0.857636	0.93581	no
1454	IRAK1__Inflammation_o2csf__NPX	0.858904	0.934551	no
1455	IRAK4__Inflammation_o2csf__NPX	0.858204	0.934077	no
1456	ISLR2__Neurology_o2csf__NPX	0.914666	0.947942	yes
1457	ISM1__Inflammation_o2csf__NPX	0.871676	0.941862	no
1458	ISM2__Cardiometabolic_II_o2csf__NPX	0.886891	0.932614	no
1459	IST1__Oncology_II_o2csf__NPX	0.859463	0.93204	no
1460	ITGA11__Inflammation_o2csf__NPX	0.859305	0.934341	no
1461	ITGA2__Inflammation_II_o2csf__NPX	0.863063	0.931809	no
1462	ITGA5__Neurology_o2csf__NPX	0.878391	0.933172	no
1463	ITGA6__Inflammation_o2csf__NPX	0.857194	0.93637	no
1464	ITGAL__Inflammation_II_o2csf__NPX	0.862685	0.935112	no
1465	ITGAM__Neurology_o2csf__NPX	0.860808	0.946958	no
1466	ITGAV__Oncology_o2csf__NPX	0.873003	0.937744	no
1467	ITGAX__Oncology_II_o2csf__NPX	0.862185	0.933827	no
1468	ITGB1BP1__Oncology_o2csf__NPX	0.857928	0.934343	no
1469	ITGB1BP2__Cardiometabolic_o2csf__NPX	0.857	0.931766	no
1470	ITGB1__Cardiometabolic_o2csf__NPX	0.887375	0.937324	no
1471	ITGB2__Cardiometabolic_o2csf__NPX	0.863816	0.955665	no
1472	ITGB5__Oncology_o2csf__NPX	0.875393	0.948542	no
1473	ITGB6__Inflammation_o2csf__NPX	0.856316	0.934352	no
1474	ITGB7__Oncology_o2csf__NPX	0.856632	0.934902	no
1475	ITGBL1__Cardiometabolic_II_o2csf__NPX	0.869412	0.934165	no
1476	ITIH1__Inflammation_II_o2csf__NPX	0.872913	0.933468	no
1477	ITIH3__Cardiometabolic_o2csf__NPX	0.858395	0.934933	no
1478	ITIH4__Inflammation_II_o2csf__NPX	0.86497	0.934892	no
1479	ITIH5__Oncology_II_o2csf__NPX	0.873612	0.934006	no
1480	ITM2A__Inflammation_o2csf__NPX	0.891685	0.946965	yes
1481	ITPA__Cardiometabolic_II_o2csf__NPX	0.863069	0.933497	no
1482	ITPR1__Cardiometabolic_II_o2csf__NPX	0.867684	0.933867	no
1483	ITPRIP__Neurology_II_o2csf__NPX	0.862288	0.935925	no
1484	IVD__Neurology_o2csf__NPX	0.858658	0.934037	no
1485	IZUMO1__Oncology_II_o2csf__NPX	0.872725	0.937417	no
1486	JAM2__Neurology_o2csf__NPX	0.916499	0.95268	yes
1487	JAM3__Inflammation_II_o2csf__NPX	0.876758	0.937119	no
1488	JCHAIN__Inflammation_o2csf__NPX	0.85729	0.933434	no
1489	JMJD1C__Oncology_II_o2csf__NPX	0.859227	0.93544	no
1490	JPT2__Oncology_II_o2csf__NPX	0.862935	0.93578	no
1491	JUN__Inflammation_o2csf__NPX	0.860544	0.932621	no
1492	KAZALD1__Oncology_o2csf__NPX	0.870012	0.934072	no
1493	KAZN__Oncology_II_o2csf__NPX	0.862066	0.934057	no
1494	KCNC4__Neurology_II_o2csf__NPX	0.876161	0.934886	no
1495	KCNH2__Neurology_II_o2csf__NPX	0.862057	0.932324	no
1496	KCNIP4__Neurology_o2csf__NPX	0.862138	0.940091	no
1497	KCTD5__Neurology_II_o2csf__NPX	0.86152	0.935177	no
1498	KDM3A__Inflammation_II_o2csf__NPX	0.861804	0.931217	no
1499	KDR__Oncology_o2csf__NPX	0.86565	0.935803	no
1500	KEL__Neurology_o2csf__NPX	0.856927	0.937828	no
1501	KHDC3L__Oncology_II_o2csf__NPX	0.862305	0.932367	no
1502	KHK__Cardiometabolic_II_o2csf__NPX	0.869372	0.938062	no
1503	KIAA0319__Neurology_II_o2csf__NPX	0.889176	0.939	no
1504	KIAA1549L__Oncology_II_o2csf__NPX	0.86139	0.93318	no
1505	KIAA1549__Oncology_II_o2csf__NPX	0.8636	0.930328	no
1506	KIAA2013__Oncology_II_o2csf__NPX	0.862972	0.934934	no
1507	KIF1C__Cardiometabolic_II_o2csf__NPX	0.86399	0.932621	no
1508	KIF20B__Neurology_II_o2csf__NPX	0.86245	0.936034	no
1509	KIF22__Cardiometabolic_II_o2csf__NPX	0.860864	0.93225	no
1510	KIFBP__Oncology_o2csf__NPX	0.858121	0.934089	no
1511	KIR2DL2__Oncology_II_o2csf__NPX	0.86501	0.934594	no
1512	KIR2DL3__Oncology_o2csf__NPX	0.859178	0.932608	no
1513	KIR2DS4__Oncology_II_o2csf__NPX	0.862796	0.934309	no
1514	KIR3DL1__Oncology_o2csf__NPX	0.857068	0.935174	no
1515	KIR3DL2__Oncology_II_o2csf__NPX	0.862043	0.934237	no
1516	KIRREL1__Neurology_II_o2csf__NPX	0.861023	0.932641	no
1517	KIRREL2__Neurology_o2csf__NPX	0.885682	0.948822	yes
1518	KITLG__Cardiometabolic_o2csf__NPX	0.883311	0.940102	no
1519	KIT__Cardiometabolic_o2csf__NPX	0.891197	0.958982	yes
1520	KLB__Neurology_o2csf__NPX	0.856962	0.934142	no
1521	KLF4__Neurology_II_o2csf__NPX	0.859852	0.9307	no
1522	KLHL41__Neurology_II_o2csf__NPX	0.869673	0.932683	no
1523	KLK10__Oncology_o2csf__NPX	0.865277	0.941547	no
1524	KLK11__Oncology_o2csf__NPX	0.858455	0.933782	no
1525	KLK12__Oncology_o2csf__NPX	0.858748	0.930085	no
1526	KLK13__Oncology_o2csf__NPX	0.859203	0.934078	no
1527	KLK14__Oncology_o2csf__NPX	0.856755	0.934712	no
1528	KLK15__Oncology_II_o2csf__NPX	0.873078	0.936769	no
1529	KLK1__Oncology_o2csf__NPX	0.855627	0.932947	no
1530	KLK3__Cardiometabolic_II_o2csf__NPX	0.863467	0.932281	no
1531	KLK4__Oncology_o2csf__NPX	0.857621	0.933055	no
1532	KLK6__Oncology_o2csf__NPX	0.898817	0.938071	no
1533	KLK7__Inflammation_II_o2csf__NPX	0.865539	0.934831	no
1534	KLK8__Oncology_o2csf__NPX	0.860809	0.938187	no
1535	KLKB1__Inflammation_II_o2csf__NPX	0.862913	0.934648	no
1536	KLRB1__Inflammation_o2csf__NPX	0.871477	0.93207	no
1537	KLRC1__Neurology_II_o2csf__NPX	0.86281	0.935134	no
1538	KLRD1__Inflammation_o2csf__NPX	0.873622	0.934648	no
1539	KLRF1__Inflammation_II_o2csf__NPX	0.861793	0.934352	no
1540	KLRK1__Neurology_II_o2csf__NPX	0.859261	0.92921	no
1541	KRT14__Neurology_o2csf__NPX	0.857191	0.935124	no
1542	KRT17__Cardiometabolic_II_o2csf__NPX	0.862935	0.936023	no
1543	KRT18__Oncology_o2csf__NPX	0.858149	0.934901	no
1544	KRT19__Inflammation_o2csf__NPX	0.858843	0.933233	no
1545	KRT5__Neurology_o2csf__NPX	0.857813	0.934955	no
1546	KRT6C__Cardiometabolic_II_o2csf__NPX	0.863336	0.935502	no
1547	KRT8__Neurology_II_o2csf__NPX	0.860162	0.931026	no
1548	KYAT1__Cardiometabolic_o2csf__NPX	0.897578	0.95982	yes
1549	KYNU__Inflammation_o2csf__NPX	0.865548	0.93748	no
1550	L1CAM__Oncology_o2csf__NPX	0.898646	0.955839	no
1551	L3HYPDH__Cardiometabolic_II_o2csf__NPX	0.878741	0.944301	no
1552	LACRT__Oncology_II_o2csf__NPX	0.86181	0.935432	no
1553	LACTB2__Cardiometabolic_o2csf__NPX	0.86693	0.943926	no
1554	LAG3__Oncology_o2csf__NPX	0.857753	0.936106	no
1555	LAIR1__Inflammation_o2csf__NPX	0.902414	0.948822	yes
1556	LAIR2__Neurology_o2csf__NPX	0.865185	0.938618	yes
1557	LAMA1__Cardiometabolic_II_o2csf__NPX	0.86372	0.933487	no
1558	LAMA4__Inflammation_o2csf__NPX	0.871218	0.933922	no
1559	LAMB1__Cardiometabolic_II_o2csf__NPX	0.864689	0.938977	no
1560	LAMP1__Cardiometabolic_II_o2csf__NPX	0.868468	0.936522	no
1561	LAMP2__Neurology_o2csf__NPX	0.891661	0.946069	no
1562	LAMP3__Inflammation_o2csf__NPX	0.860699	0.933307	no
1563	LAMTOR5__Oncology_II_o2csf__NPX	0.86046	0.933604	no
1564	LAP3__Inflammation_o2csf__NPX	0.858528	0.934956	no
1565	LARP1__Oncology_II_o2csf__NPX	0.869986	0.934299	no
1566	LAT2__Oncology_o2csf__NPX	0.858025	0.935496	no
1567	LATS1__Inflammation_II_o2csf__NPX	0.86177	0.932727	no
1568	LAT__Inflammation_o2csf__NPX	0.857162	0.93523	no
1569	LAYN__Neurology_o2csf__NPX	0.910993	0.944646	yes
1570	LBP__Cardiometabolic_o2csf__NPX	0.861968	0.933192	no
1571	LBR__Neurology_o2csf__NPX	0.863828	0.932717	no
1572	LCAT__Inflammation_II_o2csf__NPX	0.877187	0.94046	no
1573	LCN15__Neurology_II_o2csf__NPX	0.86759	0.93526	no
1574	LCN2__Cardiometabolic_o2csf__NPX	0.862608	0.932746	no
1575	LCP1__Cardiometabolic_II_o2csf__NPX	0.866562	0.932886	no
1576	LDLRAP1__Neurology_II_o2csf__NPX	0.862802	0.93563	no
1577	LDLR__Cardiometabolic_o2csf__NPX	0.888583	0.945171	no
1578	LECT2__Cardiometabolic_II_o2csf__NPX	0.862421	0.932684	no
1579	LEFTY2__Oncology_o2csf__NPX	0.860342	0.936625	no
1580	LEG1__Inflammation_II_o2csf__NPX	0.863191	0.933496	no
1581	LELP1__Neurology_II_o2csf__NPX	0.861938	0.934924	no
1582	LEO1__Neurology_II_o2csf__NPX	0.874027	0.934639	no
1583	LEPR__Cardiometabolic_o2csf__NPX	0.863613	0.93715	no
1584	LEP__Cardiometabolic_o2csf__NPX	0.860224	0.936612	no
1585	LETM1__Neurology_II_o2csf__NPX	0.86848	0.935219	no
1586	LGALS1__Cardiometabolic_o2csf__NPX	0.867623	0.942826	no
1587	LGALS3BP__Inflammation_II_o2csf__NPX	0.887766	0.940997	no
1588	LGALS3__Cardiometabolic_o2csf__NPX	0.868016	0.934924	no
1589	LGALS4__Inflammation_o2csf__NPX	0.865533	0.935778	no
1590	LGALS7_LGALS7B__Oncology_o2csf__NPX	0.858346	0.934637	no
1591	LGALS8__Neurology_o2csf__NPX	0.89569	0.960072	yes
1592	LGALS9__Inflammation_o2csf__NPX	0.878395	0.935874	no
1593	LGMN__Inflammation_o2csf__NPX	0.858891	0.932675	no
1594	LHB__Oncology_o2csf__NPX	0.858738	0.931734	no
1595	LHPP__Inflammation_o2csf__NPX	0.898594	0.958745	yes
1596	LIFR__Inflammation_o2csf__NPX	0.88821	0.943918	no
1597	LIF__Neurology_o2csf__NPX	0.855998	0.931523	no
1598	LILRA2__Neurology_o2csf__NPX	0.873534	0.94119	no
1599	LILRA3__Cardiometabolic_II_o2csf__NPX	0.860412	0.933202	no
1600	LILRA4__Cardiometabolic_II_o2csf__NPX	0.864635	0.94253	no
1601	LILRA5__Cardiometabolic_o2csf__NPX	0.859903	0.936399	no
1602	LILRA6__Cardiometabolic_II_o2csf__NPX	0.863853	0.940371	no
1603	LILRB1__Cardiometabolic_o2csf__NPX	0.883872	0.944126	no
1604	LILRB2__Cardiometabolic_o2csf__NPX	0.866844	0.936931	no
1605	LILRB4__Inflammation_o2csf__NPX	0.878863	0.946347	no
1606	LILRB5__Cardiometabolic_o2csf__NPX	0.862491	0.934841	no
1607	LIPF__Cardiometabolic_II_o2csf__NPX	0.870693	0.934691	no
1608	LMNB1__Oncology_II_o2csf__NPX	0.861051	0.932957	no
1609	LMNB2__Neurology_II_o2csf__NPX	0.858227	0.933687	no
1610	LMOD1__Cardiometabolic_II_o2csf__NPX	0.885485	0.935011	no
1611	LMOD1__Inflammation_II_o2csf__NPX	0.879818	0.932265	no
1612	LMOD1__Neurology_II_o2csf__NPX	0.884129	0.933976	no
1613	LMOD1__Oncology_II_o2csf__NPX	0.873498	0.93366	no
1614	LMOD2__Neurology_II_o2csf__NPX	0.861668	0.933243	no
1615	LONP1__Cardiometabolic_II_o2csf__NPX	0.863978	0.932919	no
1616	LPA__Inflammation_II_o2csf__NPX	0.859807	0.935778	no
1617	LPCAT2__Oncology_o2csf__NPX	0.860144	0.934121	no
1618	LPL__Cardiometabolic_o2csf__NPX	0.889281	0.949714	no
1619	LPO__Neurology_o2csf__NPX	0.86357	0.936362	no
1620	LPP__Cardiometabolic_II_o2csf__NPX	0.861804	0.931406	no
1621	LRCH4__Cardiometabolic_II_o2csf__NPX	0.862572	0.931427	no
1622	LRFN2__Neurology_II_o2csf__NPX	0.897352	0.940278	no
1623	LRG1__Inflammation_II_o2csf__NPX	0.862299	0.932589	no
1624	LRIG1__Oncology_o2csf__NPX	0.869887	0.944306	no
1625	LRIG3__Inflammation_II_o2csf__NPX	0.871782	0.937561	no
1626	LRP11__Cardiometabolic_o2csf__NPX	0.901258	0.947866	yes
1627	LRP1__Oncology_o2csf__NPX	0.879864	0.948469	no
1628	LRP2BP__Neurology_II_o2csf__NPX	0.863197	0.932663	no
1629	LRP2__Neurology_II_o2csf__NPX	0.872864	0.932325	no
1630	LRPAP1__Neurology_o2csf__NPX	0.893975	0.94588	no
1631	LRRC25__Oncology_o2csf__NPX	0.866083	0.936899	no
1632	LRRC37A2__Oncology_II_o2csf__NPX	0.871597	0.936359	no
1633	LRRC38__Neurology_II_o2csf__NPX	0.866789	0.932458	no
1634	LRRC59__Cardiometabolic_II_o2csf__NPX	0.862029	0.933751	no
1635	LRRFIP1__Oncology_II_o2csf__NPX	0.862433	0.933487	no
1636	LRRN1__Inflammation_o2csf__NPX	0.920789	0.953337	yes
1637	LRTM1__Neurology_II_o2csf__NPX	0.860594	0.9341	no
1638	LRTM2__Neurology_II_o2csf__NPX	0.894163	0.934122	no
1639	LSM1__Oncology_o2csf__NPX	0.860815	0.93129	no
1640	LSM8__Oncology_II_o2csf__NPX	0.86318	0.934319	no
1641	LSP1__Inflammation_o2csf__NPX	0.860637	0.935155	no
1642	LTA4H__Oncology_o2csf__NPX	0.856387	0.934003	no
1643	LTA__Inflammation_o2csf__NPX	0.866751	0.93377	no
1644	LTBP2__Cardiometabolic_o2csf__NPX	0.86915	0.933999	no
1645	LTBP3__Oncology_o2csf__NPX	0.914804	0.944776	yes
1646	LTBR__Inflammation_o2csf__NPX	0.899305	0.946932	no
1647	LTB__Oncology_II_o2csf__NPX	0.862171	0.931205	no
1648	LTO1__Inflammation_o2csf__NPX	0.857066	0.933792	no
1649	LUZP2__Oncology_II_o2csf__NPX	0.887084	0.935085	no
1650	LXN__Neurology_o2csf__NPX	0.856665	0.93261	no
1651	LY6D__Inflammation_o2csf__NPX	0.859501	0.934141	no
1652	LY75__Inflammation_o2csf__NPX	0.869355	0.93407	no
1653	LY96__Neurology_o2csf__NPX	0.858963	0.936011	no
1654	LY9__Inflammation_o2csf__NPX	0.860931	0.936052	no
1655	LYAR__Oncology_o2csf__NPX	0.858195	0.932652	no
1656	LYN__Oncology_o2csf__NPX	0.857284	0.934374	no
1657	LYPD1__Neurology_o2csf__NPX	0.857408	0.935281	no
1658	LYPD3__Oncology_o2csf__NPX	0.861038	0.93432	no
1659	LYPD8__Oncology_o2csf__NPX	0.861225	0.932284	no
1660	LYPLA2__Neurology_II_o2csf__NPX	0.864092	0.93376	no
1661	LYSMD3__Neurology_II_o2csf__NPX	0.863211	0.93356	no
1662	LYVE1__Inflammation_II_o2csf__NPX	0.900199	0.944349	no
1663	LYZL2__Oncology_II_o2csf__NPX	0.864757	0.933668	no
1664	LZTFL1__Inflammation_II_o2csf__NPX	0.863208	0.933466	no
1665	M6PR__Cardiometabolic_II_o2csf__NPX	0.867698	0.939146	no
1666	MAD1L1__Neurology_o2csf__NPX	0.862121	0.935789	no
1667	MAEA__Oncology_o2csf__NPX	0.858974	0.931806	no
1668	MAGEA3__Oncology_II_o2csf__NPX	0.863063	0.932029	no
1669	MAGED1__Oncology_o2csf__NPX	0.858225	0.934257	no
1670	MAG__Neurology_II_o2csf__NPX	0.873618	0.93373	no
1671	MAMDC2__Cardiometabolic_II_o2csf__NPX	0.869008	0.934788	no
1672	MAMDC4__Oncology_II_o2csf__NPX	0.861876	0.932314	no
1673	MAN1A2__Cardiometabolic_II_o2csf__NPX	0.908355	0.947505	no
1674	MAN2B2__Cardiometabolic_II_o2csf__NPX	0.865655	0.935812	no
1675	MANEAL__Oncology_II_o2csf__NPX	0.89191	0.936595	no
1676	MANF__Inflammation_o2csf__NPX	0.884857	0.94832	no
1677	MANSC1__Oncology_o2csf__NPX	0.902742	0.94909	no
1678	MANSC4__Cardiometabolic_II_o2csf__NPX	0.866914	0.934289	no
1679	MAP1LC3A__Neurology_II_o2csf__NPX	0.862182	0.937393	no
1680	MAP1LC3B2__Cardiometabolic_II_o2csf__NPX	0.860364	0.934109	no
1681	MAP2K1__Oncology_II_o2csf__NPX	0.864538	0.938869	no
1682	MAP2K6__Inflammation_o2csf__NPX	0.860305	0.936541	yes
1683	MAP2__Neurology_II_o2csf__NPX	0.861395	0.935949	no
1684	MAP3K5__Oncology_o2csf__NPX	0.858746	0.93659	no
1685	MAP4K5__Neurology_o2csf__NPX	0.858751	0.935483	no
1686	MAPK13__Oncology_II_o2csf__NPX	0.863595	0.929705	no
1687	MAPK9__Inflammation_o2csf__NPX	0.856049	0.933791	no
1688	MAPKAPK2__Oncology_II_o2csf__NPX	0.861921	0.93434	no
1689	MAPRE3__Oncology_II_o2csf__NPX	0.862944	0.933518	no
1690	MAPT__Neurology_o2csf__NPX	0.873125	0.959517	yes
1691	MARCO__Cardiometabolic_o2csf__NPX	0.867967	0.935516	no
1692	MARS1__Inflammation_II_o2csf__NPX	0.877704	0.943113	no
1693	MASP1__Neurology_o2csf__NPX	0.856752	0.936865	no
1694	MATN2__Inflammation_o2csf__NPX	0.867615	0.933804	no
1695	MATN3__Neurology_o2csf__NPX	0.875365	0.938811	no
1696	MAVS__Oncology_o2csf__NPX	0.861499	0.932569	no
1697	MAX__Neurology_o2csf__NPX	0.857055	0.93334	no
1698	MBL2__Inflammation_II_o2csf__NPX	0.863333	0.936569	no
1699	MCAM__Cardiometabolic_o2csf__NPX	0.893218	0.955774	yes
1700	MCEE__Neurology_II_o2csf__NPX	0.866564	0.932399	no
1701	MCEMP1__Inflammation_II_o2csf__NPX	0.862677	0.935144	no
1702	MCFD2__Cardiometabolic_o2csf__NPX	0.875257	0.945232	yes
1703	MCTS1__Oncology_II_o2csf__NPX	0.861804	0.934626	no
1704	MDGA1__Neurology_o2csf__NPX	0.870817	0.955422	no
1705	MDH1__Inflammation_II_o2csf__NPX	0.902791	0.961542	yes
1706	MDK__Oncology_o2csf__NPX	0.8639	0.934334	no
1707	MDM1__Neurology_II_o2csf__NPX	0.866297	0.932895	no
1708	MECR__Cardiometabolic_II_o2csf__NPX	0.863078	0.936128	no
1709	MED18__Oncology_o2csf__NPX	0.858442	0.932883	no
1710	MED21__Cardiometabolic_II_o2csf__NPX	0.86166	0.933181	no
1711	MEGF10__Inflammation_o2csf__NPX	0.891623	0.943871	yes
1712	MEGF11__Cardiometabolic_II_o2csf__NPX	0.887801	0.948779	no
1713	MEGF9__Cardiometabolic_o2csf__NPX	0.925123	0.953813	yes
1714	MELTF__Cardiometabolic_II_o2csf__NPX	0.907181	0.949768	no
1715	MENT__Inflammation_II_o2csf__NPX	0.870145	0.934229	no
1716	MEP1A__Oncology_II_o2csf__NPX	0.863842	0.935187	no
1717	MEP1B__Cardiometabolic_o2csf__NPX	0.857199	0.932907	no
1718	MEPE__Inflammation_o2csf__NPX	0.864543	0.936362	no
1719	MERTK__Inflammation_o2csf__NPX	0.889382	0.932661	no
1720	MESD__Neurology_o2csf__NPX	0.893701	0.942024	yes
1721	METAP1D__Inflammation_o2csf__NPX	0.858935	0.933806	no
1722	METAP1__Neurology_o2csf__NPX	0.857816	0.933192	no
1723	METAP2__Oncology_o2csf__NPX	0.883234	0.934449	no
1724	MET__Cardiometabolic_o2csf__NPX	0.906671	0.946494	yes
1725	MFAP3L__Neurology_II_o2csf__NPX	0.869224	0.93295	no
1726	MFAP3__Cardiometabolic_o2csf__NPX	0.860371	0.935746	yes
1727	MFAP4__Inflammation_II_o2csf__NPX	0.862816	0.934098	no
1728	MFAP5__Cardiometabolic_o2csf__NPX	0.860924	0.936032	no
1729	MFGE8__Neurology_o2csf__NPX	0.907058	0.93897	yes
1730	MGLL__Inflammation_o2csf__NPX	0.861694	0.93296	no
1731	MGMT__Inflammation_o2csf__NPX	0.857909	0.935778	no
1732	MIA__Oncology_o2csf__NPX	0.862522	0.934373	no
1733	MICALL2__Neurology_II_o2csf__NPX	0.862558	0.938364	no
1734	MICB_MICA__Inflammation_o2csf__NPX	0.860356	0.939083	no
1735	MIF__Neurology_o2csf__NPX	0.881949	0.955553	yes
1736	MILR1__Inflammation_o2csf__NPX	0.893392	0.946513	no
1737	MINDY1__Oncology_II_o2csf__NPX	0.864251	0.932144	no
1738	MINK1__Neurology_II_o2csf__NPX	0.861816	0.934288	no
1739	MITD1__Neurology_o2csf__NPX	0.859479	0.940108	no
1740	MKI67__Inflammation_II_o2csf__NPX	0.864118	0.93258	no
1741	MLLT1__Oncology_II_o2csf__NPX	0.86607	0.932673	no
1742	MLN__Inflammation_o2csf__NPX	0.855698	0.935515	no
1743	MME__Oncology_o2csf__NPX	0.861377	0.936718	no
1744	MMP10__Inflammation_o2csf__NPX	0.856852	0.933945	no
1745	MMP12__Oncology_o2csf__NPX	0.856747	0.934618	no
1746	MMP13__Neurology_o2csf__NPX	0.856971	0.935768	no
1747	MMP15__Cardiometabolic_II_o2csf__NPX	0.86166	0.934341	no
1748	MMP1__Inflammation_o2csf__NPX	0.864126	0.934058	no
1749	MMP3__Neurology_o2csf__NPX	0.882033	0.935487	no
1750	MMP7__Cardiometabolic_o2csf__NPX	0.858469	0.937205	no
1751	MMP8__Neurology_o2csf__NPX	0.857189	0.936603	no
1752	MMP9__Neurology_o2csf__NPX	0.862693	0.933432	no
1753	MMUT__Cardiometabolic_II_o2csf__NPX	0.865001	0.934067	no
1754	MN1__Neurology_II_o2csf__NPX	0.861949	0.932906	no
1755	MNAT1__Oncology_II_o2csf__NPX	0.870804	0.932937	no
1756	MNDA__Cardiometabolic_o2csf__NPX	0.858369	0.935483	no
1757	MOCS2__Inflammation_II_o2csf__NPX	0.887019	0.942739	no
1758	MOG__Oncology_o2csf__NPX	0.863294	0.929683	no
1759	MORC3__Neurology_II_o2csf__NPX	0.863362	0.933487	no
1760	MORF4L1__Oncology_II_o2csf__NPX	0.86734	0.93522	no
1761	MORF4L2__Oncology_II_o2csf__NPX	0.861816	0.930233	no
1762	MORN4__Oncology_II_o2csf__NPX	0.862688	0.935176	no
1763	MPHOSPH8__Cardiometabolic_o2csf__NPX	0.857359	0.933034	no
1764	MPIG6B__Inflammation_o2csf__NPX	0.85952	0.935462	no
1765	MPI__Oncology_o2csf__NPX	0.860539	0.932017	no
1766	MPO__Neurology_o2csf__NPX	0.869154	0.932357	no
1767	MPRIP__Oncology_II_o2csf__NPX	0.860338	0.932873	no
1768	MRC1__Inflammation_II_o2csf__NPX	0.904794	0.939078	no
1769	MRI1__Neurology_II_o2csf__NPX	0.863092	0.931553	no
1770	MRPL24__Cardiometabolic_II_o2csf__NPX	0.863839	0.933697	no
1771	MRPL28__Neurology_II_o2csf__NPX	0.861	0.932367	no
1772	MRPL46__Neurology_o2csf__NPX	0.859832	0.935219	no
1773	MRPL52__Oncology_II_o2csf__NPX	0.861904	0.934036	no
1774	MRPL58__Neurology_II_o2csf__NPX	0.866047	0.932601	no
1775	MRPS16__Inflammation_II_o2csf__NPX	0.863191	0.934342	no
1776	MSLNL__Neurology_II_o2csf__NPX	0.864879	0.934321	no
1777	MSLN__Oncology_o2csf__NPX	0.877067	0.932392	no
1778	MSMB__Cardiometabolic_o2csf__NPX	0.859223	0.935227	no
1779	MSR1__Neurology_o2csf__NPX	0.867777	0.937045	no
1780	MSRA__Oncology_o2csf__NPX	0.860657	0.936999	no
1781	MST1__Inflammation_II_o2csf__NPX	0.863708	0.933718	no
1782	MSTN__Cardiometabolic_o2csf__NPX	0.870617	0.934712	no
1783	MTDH__Inflammation_II_o2csf__NPX	0.862168	0.931987	no
1784	MTHFD2__Neurology_II_o2csf__NPX	0.856917	0.935597	no
1785	MTHFSD__Oncology_II_o2csf__NPX	0.863708	0.934058	no
1786	MTIF3__Oncology_II_o2csf__NPX	0.860639	0.932388	no
1787	MTPN__Cardiometabolic_o2csf__NPX	0.857173	0.932663	no
1788	MTR__Cardiometabolic_II_o2csf__NPX	0.866164	0.934099	no
1789	MTSS1__Oncology_II_o2csf__NPX	0.85969	0.934975	no
1790	MTSS2__Oncology_II_o2csf__NPX	0.860966	0.934323	no
1791	MTUS1__Oncology_II_o2csf__NPX	0.865519	0.93468	no
1792	MUC13__Neurology_o2csf__NPX	0.858207	0.933548	no
1793	MUC16__Oncology_o2csf__NPX	0.85678	0.934965	no
1794	MUC2__Cardiometabolic_II_o2csf__NPX	0.868508	0.930465	no
1795	MUCL3__Oncology_II_o2csf__NPX	0.865772	0.933761	no
1796	MVK__Inflammation_o2csf__NPX	0.86412	0.934067	no
1797	MXRA8__Inflammation_II_o2csf__NPX	0.871702	0.934524	no
1798	MYBPC1__Cardiometabolic_II_o2csf__NPX	0.865874	0.934046	no
1799	MYBPC2__Cardiometabolic_II_o2csf__NPX	0.864371	0.934594	no
1800	MYCBP2__Neurology_II_o2csf__NPX	0.866297	0.930667	no
1801	MYDGF__Cardiometabolic_II_o2csf__NPX	0.909406	0.952844	no
1802	MYH4__Cardiometabolic_II_o2csf__NPX	0.86308	0.934364	no
1803	MYH7B__Oncology_II_o2csf__NPX	0.862157	0.932666	no
1804	MYH9__Cardiometabolic_II_o2csf__NPX	0.86524	0.932462	no
1805	MYL1__Cardiometabolic_II_o2csf__NPX	0.860756	0.934373	no
1806	MYL3__Cardiometabolic_II_o2csf__NPX	0.864749	0.933833	no
1807	MYL4__Cardiometabolic_II_o2csf__NPX	0.862293	0.932103	no
1808	MYL6B__Neurology_II_o2csf__NPX	0.862188	0.937976	no
1809	MYLPF__Neurology_II_o2csf__NPX	0.86218	0.935737	no
1810	MYO6__Neurology_II_o2csf__NPX	0.879309	0.933518	no
1811	MYO9B__Inflammation_o2csf__NPX	0.862389	0.932917	no
1812	MYOC__Neurology_o2csf__NPX	0.861922	0.932367	no
1813	MYOM1__Neurology_II_o2csf__NPX	0.863089	0.932008	no
1814	MYOM2__Cardiometabolic_II_o2csf__NPX	0.86399	0.934332	no
1815	MYOM3__Inflammation_II_o2csf__NPX	0.86333	0.933804	no
1816	MZB1__Inflammation_o2csf__NPX	0.865818	0.931446	no
1817	MZT1__Oncology_o2csf__NPX	0.859178	0.93434	no
1818	NAA10__Cardiometabolic_II_o2csf__NPX	0.860918	0.933866	no
1819	NAA80__Neurology_II_o2csf__NPX	0.866993	0.933212	no
1820	NAAA__Neurology_o2csf__NPX	0.862622	0.938579	no
1821	NACC1__Oncology_II_o2csf__NPX	0.864632	0.936092	no
1822	NADK__Cardiometabolic_o2csf__NPX	0.863685	0.936659	no
1823	NAGA__Inflammation_II_o2csf__NPX	0.859793	0.933181	no
1824	NAGK__Cardiometabolic_II_o2csf__NPX	0.863214	0.936095	no
1825	NAGPA__Inflammation_II_o2csf__NPX	0.883299	0.937586	no
1826	NAMPT__Oncology_o2csf__NPX	0.861838	0.934595	no
1827	NAP1L4__Oncology_II_o2csf__NPX	0.860995	0.933211	no
1828	NAPRT__Neurology_II_o2csf__NPX	0.86443	0.935662	no
1829	NARS1__Neurology_II_o2csf__NPX	0.862555	0.931268	no
1830	NBL1__Oncology_o2csf__NPX	0.897956	0.939993	no
1831	NBN__Inflammation_o2csf__NPX	0.859513	0.933761	no
1832	NCAM1__Cardiometabolic_o2csf__NPX	0.914167	0.946195	yes
1833	NCAM2__Neurology_o2csf__NPX	0.906685	0.940112	yes
1834	NCAN__Neurology_o2csf__NPX	0.861204	0.935187	no
1835	NCF2__Inflammation_o2csf__NPX	0.859803	0.935946	no
1836	NCK2__Inflammation_o2csf__NPX	0.857831	0.934089	no
1837	NCLN__Inflammation_o2csf__NPX	0.858653	0.935198	no
1838	NCR1__Inflammation_o2csf__NPX	0.858531	0.93259	no
1839	NCR3LG1__Oncology_II_o2csf__NPX	0.898215	0.940501	no
1840	NCS1__Oncology_o2csf__NPX	0.891097	0.94913	no
1841	NDRG1__Neurology_o2csf__NPX	0.896369	0.945943	yes
1842	NDST1__Oncology_II_o2csf__NPX	0.89083	0.935447	no
1843	NDUFA5__Inflammation_II_o2csf__NPX	0.862307	0.933772	no
1844	NDUFB7__Oncology_II_o2csf__NPX	0.862438	0.933814	no
1845	NDUFS6__Oncology_o2csf__NPX	0.858219	0.933475	no
1846	NEB__Cardiometabolic_II_o2csf__NPX	0.86308	0.933455	no
1847	NECAP2__Cardiometabolic_II_o2csf__NPX	0.8636	0.932072	no
1848	NECTIN1__Inflammation_II_o2csf__NPX	0.905192	0.941059	no
1849	NECTIN2__Cardiometabolic_o2csf__NPX	0.890964	0.943398	no
1850	NECTIN4__Oncology_o2csf__NPX	0.880772	0.932064	no
1851	NEDD4L__Inflammation_II_o2csf__NPX	0.861782	0.932947	no
1852	NEDD9__Inflammation_II_o2csf__NPX	0.862555	0.93205	no
1853	NEFL__Neurology_o2csf__NPX	0.862012	0.93354	no
1854	NEK7__Oncology_II_o2csf__NPX	0.868508	0.932082	no
1855	NELL1__Oncology_o2csf__NPX	0.915695	0.94433	no
1856	NELL2__Inflammation_o2csf__NPX	0.929655	0.94254	no
1857	NENF__Oncology_II_o2csf__NPX	0.880259	0.937716	no
1858	NEO1__Neurology_II_o2csf__NPX	0.89366	0.939088	no
1859	NEXN__Inflammation_II_o2csf__NPX	0.866564	0.933687	no
1860	NFASC__Inflammation_o2csf__NPX	0.878599	0.941642	no
1861	NFAT5__Inflammation_II_o2csf__NPX	0.859602	0.934067	no
1862	NFATC1__Inflammation_o2csf__NPX	0.856586	0.934944	no
1863	NFATC3__Inflammation_o2csf__NPX	0.858869	0.935483	no
1864	NFE2__Cardiometabolic_II_o2csf__NPX	0.861787	0.933487	no
1865	NFIC__Neurology_II_o2csf__NPX	0.868951	0.933783	no
1866	NFKB1__Cardiometabolic_II_o2csf__NPX	0.864635	0.934532	no
1867	NFKB2__Oncology_II_o2csf__NPX	0.862043	0.932018	no
1868	NFKBIE__Oncology_o2csf__NPX	0.860271	0.934399	no
1869	NFU1__Oncology_II_o2csf__NPX	0.862805	0.935832	no
1870	NFX1__Cardiometabolic_II_o2csf__NPX	0.861907	0.931776	no
1871	NFYA__Cardiometabolic_II_o2csf__NPX	0.86335	0.934321	no
1872	NGFR__Cardiometabolic_II_o2csf__NPX	0.876164	0.933414	no
1873	NGF__Neurology_o2csf__NPX	0.868531	0.936054	no
1874	NGRN__Neurology_II_o2csf__NPX	0.861404	0.934618	no
1875	NHLRC3__Inflammation_II_o2csf__NPX	0.873609	0.935516	no
1876	NID1__Cardiometabolic_o2csf__NPX	0.880641	0.93783	no
1877	NID2__Neurology_o2csf__NPX	0.871001	0.931143	no
1878	NINJ1__Oncology_o2csf__NPX	0.856139	0.933191	no
1879	NIT1__Cardiometabolic_II_o2csf__NPX	0.862305	0.936627	no
1880	NIT2__Cardiometabolic_II_o2csf__NPX	0.870824	0.940345	no
1881	NLGN1__Neurology_II_o2csf__NPX	0.875956	0.936892	no
1882	NLGN2__Neurology_II_o2csf__NPX	0.867454	0.934435	no
1883	NME1__Inflammation_II_o2csf__NPX	0.863725	0.936584	no
1884	NME3__Inflammation_o2csf__NPX	0.893063	0.939158	no
1885	NMI__Oncology_II_o2csf__NPX	0.858392	0.934407	no
1886	NMNAT1__Neurology_o2csf__NPX	0.86077	0.933181	no
1887	NMRK2__Oncology_II_o2csf__NPX	0.866556	0.934627	no
1888	NMT1__Neurology_II_o2csf__NPX	0.86079	0.932896	no
1889	NOMO1__Neurology_o2csf__NPX	0.892805	0.942772	no
1890	NOP56__Cardiometabolic_II_o2csf__NPX	0.863731	0.935811	no
1891	NOS1__Neurology_o2csf__NPX	0.875507	0.945827	no
1892	NOS2__Cardiometabolic_II_o2csf__NPX	0.863467	0.934015	no
1893	NOS3__Neurology_o2csf__NPX	0.858566	0.934574	no
1894	NOTCH1__Cardiometabolic_o2csf__NPX	0.92371	0.946249	yes
1895	NOTCH2__Cardiometabolic_II_o2csf__NPX	0.868448	0.932412	no
1896	NOTCH3__Cardiometabolic_o2csf__NPX	0.893171	0.945553	no
1897	NPC2__Cardiometabolic_II_o2csf__NPX	0.874564	0.937172	no
1898	NPDC1__Cardiometabolic_o2csf__NPX	0.875622	0.936085	yes
1899	NPHS1__Inflammation_II_o2csf__NPX	0.86164	0.934627	no
1900	NPHS2__Inflammation_II_o2csf__NPX	0.863856	0.933761	no
1901	NPL__Cardiometabolic_II_o2csf__NPX	0.86732	0.935241	no
1902	NPM1__Neurology_o2csf__NPX	0.85803	0.934342	no
1903	NPPB__Cardiometabolic_o2csf__NPX	0.858333	0.933815	no
1904	NPPC__Inflammation_o2csf__NPX	0.87459	0.938206	no
1905	NPR1__Cardiometabolic_II_o2csf__NPX	0.861895	0.932957	no
1906	NPTN__Oncology_o2csf__NPX	0.916657	0.951824	yes
1907	NPTX1__Neurology_o2csf__NPX	0.903936	0.948352	yes
1908	NPTX2__Cardiometabolic_II_o2csf__NPX	0.908176	0.938123	no
1909	NPTXR__Cardiometabolic_o2csf__NPX	0.873354	0.936286	no
1910	NPY__Oncology_o2csf__NPX	0.915906	0.940619	no
1911	NRCAM__Cardiometabolic_o2csf__NPX	0.867132	0.933212	no
1912	NRGN__Inflammation_II_o2csf__NPX	0.897218	0.956229	yes
1913	NRN1__Neurology_II_o2csf__NPX	0.862185	0.934384	no
1914	NRP1__Cardiometabolic_o2csf__NPX	0.890059	0.939782	no
1915	NRP2__Neurology_o2csf__NPX	0.899394	0.939935	no
1916	NRTN__Inflammation_o2csf__NPX	0.859295	0.935207	no
1917	NRXN3__Neurology_II_o2csf__NPX	0.883686	0.942104	no
1918	NSFL1C__Neurology_o2csf__NPX	0.880331	0.948795	no
1919	NT5C1A__Neurology_II_o2csf__NPX	0.859639	0.93502	no
1920	NT5C3A__Inflammation_o2csf__NPX	0.858102	0.932599	no
1921	NT5C__Cardiometabolic_II_o2csf__NPX	0.867565	0.935431	no
1922	NT5E__Oncology_o2csf__NPX	0.861111	0.938603	no
1923	NTF3__Inflammation_o2csf__NPX	0.857076	0.933243	no
1924	NTF4__Oncology_o2csf__NPX	0.859008	0.933781	no
1925	NTRK2__Cardiometabolic_o2csf__NPX	0.915515	0.952872	yes
1926	NTRK3__Neurology_o2csf__NPX	0.921469	0.955849	yes
1927	NTproBNP__Cardiometabolic_o2csf__NPX	0.87405	0.936447	no
1928	NUB1__Inflammation_o2csf__NPX	0.859377	0.934669	no
1929	NUBP1__Oncology_II_o2csf__NPX	0.864839	0.93092	no
1930	NUCB2__Oncology_o2csf__NPX	0.882397	0.939479	no
1931	NUDC__Inflammation_o2csf__NPX	0.862878	0.935861	no
1932	NUDT10__Cardiometabolic_II_o2csf__NPX	0.86281	0.938058	no
1933	NUDT15__Cardiometabolic_II_o2csf__NPX	0.863336	0.93315	no
1934	NUDT16__Oncology_II_o2csf__NPX	0.872489	0.934605	no
1935	NUDT2__Oncology_o2csf__NPX	0.859497	0.932414	no
1936	NUDT5__Neurology_o2csf__NPX	0.901001	0.95303	yes
1937	NUMB__Inflammation_II_o2csf__NPX	0.86204	0.932102	no
1938	NUP50__Cardiometabolic_II_o2csf__NPX	0.868102	0.93544	no
1939	NXPE4__Cardiometabolic_II_o2csf__NPX	0.861032	0.933444	no
1940	NXPH1__Neurology_o2csf__NPX	0.895834	0.949301	yes
1941	NXPH3__Inflammation_II_o2csf__NPX	0.86322	0.934933	no
1942	OBP2B__Neurology_o2csf__NPX	0.865956	0.936158	yes
1943	OCLN__Neurology_II_o2csf__NPX	0.869116	0.939688	no
1944	ODAM__Neurology_o2csf__NPX	0.862654	0.93378	no
1945	OFD1__Oncology_II_o2csf__NPX	0.865428	0.932632	no
1946	OGA__Oncology_II_o2csf__NPX	0.864234	0.932558	no
1947	OGFR__Oncology_o2csf__NPX	0.864953	0.937788	no
1948	OGN__Neurology_o2csf__NPX	0.879594	0.937745	no
1949	OGT__Oncology_II_o2csf__NPX	0.861404	0.934637	no
1950	OLFM4__Inflammation_II_o2csf__NPX	0.865649	0.93469	no
1951	OLR1__Cardiometabolic_o2csf__NPX	0.888369	0.949645	yes
1952	OMD__Inflammation_o2csf__NPX	0.869029	0.935146	no
1953	OMG__Oncology_o2csf__NPX	0.85812	0.934057	no
1954	OMP__Neurology_II_o2csf__NPX	0.871171	0.935905	no
1955	OPHN1__Neurology_II_o2csf__NPX	0.858204	0.933168	no
1956	OPLAH__Cardiometabolic_II_o2csf__NPX	0.86746	0.933488	no
1957	OPTC__Oncology_o2csf__NPX	0.860291	0.934394	no
1958	ORM1__Inflammation_II_o2csf__NPX	0.863654	0.932663	no
1959	OSBPL2__Neurology_II_o2csf__NPX	0.858968	0.933783	no
1960	OSCAR__Inflammation_o2csf__NPX	0.880801	0.93687	no
1961	OSMR__Cardiometabolic_o2csf__NPX	0.876091	0.93669	no
1962	OSM__Inflammation_o2csf__NPX	0.859462	0.934405	no
1963	OSTN__Neurology_II_o2csf__NPX	0.866189	0.933834	no
1964	OTOA__Neurology_II_o2csf__NPX	0.859429	0.934975	no
1965	OTUD6B__Oncology_II_o2csf__NPX	0.861523	0.932642	no
1966	OTUD7B__Neurology_II_o2csf__NPX	0.877908	0.936611	no
1967	OXCT1__Cardiometabolic_II_o2csf__NPX	0.867329	0.942475	no
1968	OXT__Neurology_o2csf__NPX	0.873772	0.938361	no
1969	P4HB__Oncology_o2csf__NPX	0.898333	0.941233	no
1970	PACS2__Cardiometabolic_II_o2csf__NPX	0.862325	0.934417	no
1971	PADI2__Inflammation_o2csf__NPX	0.86339	0.932978	no
1972	PADI4__Neurology_o2csf__NPX	0.858211	0.934036	no
1973	PAEP__Neurology_o2csf__NPX	0.865897	0.93431	no
1974	PAFAH1B3__Neurology_II_o2csf__NPX	0.863061	0.932367	no
1975	PAFAH2__Oncology_II_o2csf__NPX	0.863464	0.934067	no
1976	PAG1__Cardiometabolic_o2csf__NPX	0.893912	0.944293	yes
1977	PAGR1__Cardiometabolic_II_o2csf__NPX	0.862046	0.93411	no
1978	PAIP2B__Oncology_II_o2csf__NPX	0.864615	0.932516	no
1979	PAK4__Neurology_o2csf__NPX	0.858735	0.93657	no
1980	PALLD__Inflammation_II_o2csf__NPX	0.862947	0.932885	no
1981	PALM2__Neurology_II_o2csf__NPX	0.87108	0.934284	no
1982	PALM3__Cardiometabolic_II_o2csf__NPX	0.860466	0.934057	no
1983	PALM__Oncology_II_o2csf__NPX	0.908534	0.943641	no
1984	PAMR1__Neurology_o2csf__NPX	0.867962	0.934712	no
1985	PAM__Cardiometabolic_o2csf__NPX	0.921397	0.950534	yes
1986	PAPPA__Inflammation_o2csf__NPX	0.857383	0.934574	no
1987	PARD3__Oncology_II_o2csf__NPX	0.862316	0.934954	no
1988	PARK7__Neurology_o2csf__NPX	0.898161	0.951658	yes
1989	PARP1__Inflammation_o2csf__NPX	0.859612	0.932123	no
1990	PAXX__Inflammation_II_o2csf__NPX	0.889781	0.939298	no
1991	PBK__Oncology_II_o2csf__NPX	0.861537	0.932579	no
1992	PBLD__Neurology_o2csf__NPX	0.858114	0.932958	no
1993	PBXIP1__Oncology_II_o2csf__NPX	0.879815	0.936549	no
1994	PCARE__Neurology_II_o2csf__NPX	0.863853	0.934353	no
1995	PCBD1__Inflammation_II_o2csf__NPX	0.866141	0.93736	no
1996	PCBP2__Neurology_II_o2csf__NPX	0.865675	0.932135	no
1997	PCDH12__Neurology_II_o2csf__NPX	0.870136	0.936507	no
1998	PCDH17__Cardiometabolic_o2csf__NPX	0.898035	0.94571	yes
[truncated: 945 more rows]

## Sheet: Figure 7a, S9
sTREM2 levels by AT(N) grouping for NC, SCD and MCI.
	Group	CSF without reference mean	CSF without reference std	CSF with reference mean (Ab40)	CSF with reference std (Ab40)	CSF with reference mean (NTRK3)	CSF with reference std (NTRK3)	CSF with reference mean (CBLN4)	CSF with reference std (CBLN4)	PET mean	PET std
0	A-T-	10.0755	3.09334	10.3364	3.15938	10.3342	3.16607	10.3727	3.20247	10.3644	3.19867
1	A+T-	9.54269	2.80185	11.193	3.54071	11.4232	3.58057	10.972	3.36288	12.1796	4.22796
2	A+T+	12.6598	3.63945	12.3297	3.81438	11.9321	3.82561	12.4011	3.90164	11.7855	3.23989
3	A-T+	13.8636	3.58254	17.81	0	18.0233	5.96233	15.07	7.37281	12.6425	5.34314

## Sheet: Figure S10
sAXL levels by AT(N) grouping for NC, SCD and MCI.
	Group	CSF without reference mean	CSF without reference std	CSF with reference mean (Ab40)	CSF with reference std (Ab40)	CSF with reference mean (NTRK3)	CSF with reference std (NTRK3)	CSF with reference mean (CBLN4)	CSF with reference std (CBLN4)	PET mean	PET std
0	A-T-	1.94125	0.436571	1.99522	0.461494	1.9876	0.447759	2.003	0.466683	2.0216	0.475237
1	A+T-	1.78793	0.48015	2.04437	0.491395	2.07808	0.4381	2.05819	0.462937	2.11128	0.49437
2	A+T+	2.28613	0.393547	2.2452	0.446556	2.18534	0.540529	2.19541	0.499054	2.12649	0.475061
3	A-T+	2.62639	0.35452	3.0974	0	3.41193	0.265998	2.2315	0.833758	2.0037	0.545438

## Sheet: Figure S11
sTyro3 levels by AT(N) grouping for NC, SCD and MCI.
	Group	CSF without reference mean	CSF without reference std	CSF with reference mean (Ab40)	CSF with reference std (Ab40)	CSF with reference mean (NTRK3)	CSF with reference std (NTRK3)	CSF with reference mean (CBLN4)	CSF with reference std (CBLN4)	PET mean	PET std
0	A-T-	3.74015	0.38057	3.78721	0.397184	3.79278	0.388957	3.79188	0.397122	3.80862	0.414187
1	A+T-	3.56684	0.577038	3.83973	0.503372	3.90046	0.413403	3.88106	0.450249	3.88338	0.517902
2	A+T+	4.07881	0.238295	4.02161	0.331363	3.92233	0.508808	3.94251	0.456646	3.91851	0.335668
3	A-T+	4.29278	0.156606	4.2443	0	3.75783	0.891493	3.82683	0.550131	3.98937	0.27137

## Sheet: Figure S13
	Protein name	Beta without reference	P-value without reference	Beta with reference (NTRK3)	P-value with reference (NTRK3)
0	CSF_TNFRSF14_NPX	0.130534	1.09613e-07	0.0307984	0.105485
1	CSF_LDLreceptor_NPX	0.120331	3.07268e-06	0.000853889	0.961606
2	CSF_ITGB2_NPX	0.0845835	0.0010612	-0.00306189	0.889746
3	CSF_IL_17RA_NPX	0.150631	2.46902e-09	0.00788662	0.486375
4	CSF_TNF_R2_NPX	0.156473	4.7662e-10	0.0146009	0.195878
5	CSF_MMP_9_NPX	0.140472	2.54188e-08	0.00214195	0.865064
6	CSF_EPHB4_NPX	0.113729	7.80479e-06	0.029281	0.181055
7	CSF_IL2_RA_NPX	0.0403457	0.121613	0.00521353	0.839934
8	CSF_OPG_NPX	0.0279579	0.281843	0.0132916	0.612376
9	CSF_ALCAM_NPX	0.159404	5.19968e-10	0.0201506	0.126036
10	CSF_TFF3_NPX	0.000590794	0.981926	-0.0143927	0.584699
11	CSF_SELP_NPX	-0.0508035	0.0501715	-0.0127029	0.61936
12	CSF_CSTB_NPX	0.129089	3.04098e-07	-0.00557489	0.681894
13	CSF_MCP_1_NPX	0.0969268	0.000164276	0.0029759	0.888647
14	CSF_CD163_NPX	0.128334	4.93753e-07	0.0178897	0.340897
15	CSF_Gal_3_NPX	0.00376458	0.88496	0.0294077	0.259264
16	CSF_GRN_NPX	0.0567306	0.0269495	-0.00321886	0.893973
17	CSF_NT_proBNP_NPX	0.101213	5.90102e-05	0.0186736	0.391826
18	CSF_BLMhydrolase_NPX	0.00575132	0.823381	-0.0429441	0.0852757
19	CSF_PLC_NPX	0.0562137	0.0198052	-0.00100609	0.964597
20	CSF_LTBR_NPX	0.00170558	0.944908	-0.0328753	0.178158
21	CSF_Notch3_NPX	0.107543	2.61923e-05	0.00703238	0.728682
22	CSF_TIMP4_NPX	0.058832	0.0234458	0.00954479	0.703699
23	CSF_CNTN1_NPX	0.0787103	0.00118259	0.00874149	0.689467
24	CSF_CDH5_NPX	-0.0288934	0.265865	-0.0434051	0.0980305
25	CSF_TLT_2_NPX	0.0463972	0.0547282	0.00356498	0.879414
26	CSF_FABP4_NPX	0.0288544	0.232961	0.00200072	0.933959
27	CSF_TFPI_NPX	0.104144	1.85889e-05	0.0234366	0.263127
28	CSF_PAI_NPX	0.04848	0.0615696	-0.0201767	0.398269
29	CSF_CCL24_NPX	0.153337	2.2638e-10	0.0465033	0.00749077
30	CSF_TR_NPX	0.132517	1.25593e-07	-0.00970572	0.384099
31	CSF_TNFRSF10C_NPX	0.0896752	0.000397411	0.00692416	0.752373
32	CSF_GDF_15_NPX	0.147103	5.00928e-09	0.0576467	0.00600745
33	CSF_SELE_NPX	0.153848	1.62891e-09	0.0612971	0.00360928
34	CSF_AZU1_NPX	0.150876	2.03192e-09	0.0304972	0.0653752
35	CSF_DLK_1_NPX	0.0920467	0.000334097	0.0153091	0.503552
36	CSF_SPON1_NPX	0.0787116	0.00234613	0.0228015	0.354463
37	CSF_MPO_NPX	0.135668	4.48577e-08	0.0275226	0.128062
38	CSF_CXCL16_NPX	0.0999179	6.63866e-05	-0.00670873	0.720523
39	CSF_IL_6RA_NPX	-0.0419596	0.108139	-0.0520395	0.0490238
40	CSF_RETN_NPX	0.0171256	0.509064	-0.000204358	0.993765
41	CSF_IGFBP_1_NPX	0.157634	3.33552e-10	0.0125999	0.212619
42	CSF_CHIT1_NPX	0.130588	7.43744e-08	0.0323678	0.0853819
43	CSF_TR_AP_NPX	0.0599346	0.0179322	0.0313365	0.214514
44	CSF_PSP_D_NPX	0.0422021	0.104464	-0.0149244	0.545937
45	CSF_PI3_NPX	-0.00605345	0.806205	-0.0355934	0.147582
46	CSF_Ep_CAM_NPX	0.0882452	0.000530753	0.00822741	0.713167
47	CSF_AP_N_NPX	0.13927	1.52851e-08	0.02656	0.120308
48	CSF_AXL_NPX	0.174233	4.28512e-12	0.0372238	0.00339977
49	CSF_IL_1RT1_NPX	0.149505	2.15343e-09	0.00590291	0.569381
50	CSF_MMP_2_NPX	0.130831	2.87117e-07	0.050149	0.0244944
51	CSF_FAS_NPX	0.0482422	0.0580559	0.000460752	0.98508
52	CSF_MB_NPX	0.112118	8.95581e-06	0.0354209	0.113642
53	CSF_TNFSF13B_NPX	0.127136	3.84296e-07	0.0218868	0.246579
54	CSF_PRTN3_NPX	0.142331	3.24507e-08	0.0229953	0.192631
55	CSF_PCSK9_NPX	0.120894	1.89432e-06	0.0470318	0.0388714
56	CSF_U_PAR_NPX	0.15187	1.60143e-09	0.0148146	0.24774
57	CSF_OPN_NPX	0.0525482	0.0428083	0.0417812	0.111333
58	CSF_CTSD_NPX	0.118064	1.418e-06	0.0310105	0.129503
59	CSF_PGLYRP1_NPX	0.101131	8.85431e-05	0.0280559	0.229347
60	CSF_CPA1_NPX	0.0644007	0.0132395	-0.0172209	0.451674
61	CSF_JAM_A_NPX	0.122447	1.5627e-06	0.0306829	0.147387
62	CSF_Gal_4_NPX	0.139841	5.27319e-08	0.0304561	0.111997
63	CSF_IL_1RT2_NPX	0.150469	2.13305e-09	0.0298085	0.0698786
64	CSF_SHPS_1_NPX	0.0642574	0.0108451	0.00101399	0.965531
65	CSF_CCL15_NPX	0.0902739	0.000473374	0.0346086	0.159165
66	CSF_CASP_3_NPX	0.0550141	0.0311359	0.0127152	0.610502
67	CSF_uPA_NPX	0.150194	1.38451e-09	0.0333684	0.0447884
68	CSF_CPB1_NPX	0.0927963	0.000322365	0.0106063	0.638312
69	CSF_CHI3L1_NPX	0.112023	1.18543e-05	0.0406705	0.0797407
70	CSF_ST2_NPX	0.0741115	0.00133945	0.0433276	0.0582557
71	CSF_t_PA_NPX	0.143677	1.74076e-08	0.0179974	0.262699
72	CSF_SCGB3A2_NPX	0.142456	6.78147e-09	0.0195032	0.196981
73	CSF_EGFR_NPX	0.15943	1.35002e-10	0.0572003	0.00255289
74	CSF_IGFBP_7_NPX	0.114653	9.45612e-06	0.0231031	0.286933
75	CSF_CD93_NPX	0.160433	1.76572e-10	0.047643	0.0074866
76	CSF_IL_18BP_NPX	0.141176	2.97761e-09	0.0345284	0.0410118
77	CSF_COL1A1_NPX	0.158233	2.29895e-10	0.0315749	0.0344326
78	CSF_PON3_NPX	0.144057	1.51009e-08	0.00621364	0.637663
79	CSF_CTSZ_NPX	0.0450934	0.0840469	0.031459	0.232834
80	CSF_MMP_3_NPX	0.0603167	0.0204332	0.0039041	0.874755
81	CSF_RARRES2_NPX	0.0961904	0.00019308	0.0283519	0.232605
82	CSF_ICAM_2_NPX	0.137889	3.15784e-08	-0.00496961	0.637906
83	CSF_KLK6_NPX	0.103982	2.05907e-05	0.0156805	0.438935
84	CSF_PDGFsubunitA_NPX	0.0374496	0.135448	-0.00466923	0.848966
85	CSF_TNF_R1_NPX	0.151383	6.38812e-10	0.0412861	0.0170548
86	CSF_IGFBP_2_NPX	-0.00993258	0.702377	-0.0171697	0.51437
87	CSF_vWF_NPX	0.129961	3.47329e-07	0.0315303	0.122151
88	CSF_PECAM_1_NPX	0.0334572	0.190536	0.0121456	0.636304
89	CSF_MEPE_NPX	0.0121255	0.639029	4.74903e-06	0.999855
90	CSF_CCL16_NPX	0.132637	2.03563e-07	0.00517297	0.743244
91	CSF_IL8_NPX	0.135242	9.47314e-08	0.0112188	0.487954
92	CSF_VEGFA_NPX	0.151337	7.98364e-10	0.0398889	0.0211264
93	CSF_MCP_3_NPX	0.0354283	0.171692	-0.00737516	0.771272
94	CSF_GDNF_NPX	0.111995	1.00886e-05	0.0209476	0.321151
95	CSF_CDCP1_NPX	0.0205324	0.424805	-0.00444257	0.863156
96	CSF_CD244_NPX	0.141352	2.59373e-08	0.00698419	0.617352
97	CSF_IL7_NPX	0.160246	2.00743e-10	0.0192324	0.0997847
98	CSF_LAPTGF_beta_1_NPX	0.117295	2.14833e-07	0.0458587	0.020496
99	CSF_IL6_NPX	0.208167	3.68579e-16	0.0806101	2.34854e-07
100	CSF_IL_17C_NPX	0.0559741	0.029777	-0.00714641	0.766554
101	CSF_IL_17A_NPX	0.145644	7.0677e-09	0.030563	0.0805224
102	CSF_CXCL11_NPX	0.136112	8.19536e-08	0.00925707	0.55459
103	CSF_AXIN1_NPX	0.0453657	0.0795137	-0.0148818	0.541762
104	CSF_TRAIL_NPX	0.131579	2.34117e-07	0.0149769	0.397401
105	CSF_IL_20RA_NPX	0.103541	4.16263e-05	0.0318016	0.163774
106	CSF_CXCL9_NPX	0.0771297	0.00241714	-0.000833931	0.970471
107	CSF_CST5_NPX	0.141373	1.61048e-08	0.0154453	0.311078
108	CSF_IL_2RB_NPX	0.136357	7.54882e-08	0.0342977	0.0821473
109	CSF_IL_1alpha_NPX	-0.015544	0.551004	-0.016352	0.536159
110	CSF_OSM_NPX	0.0934122	0.000170813	0.0297371	0.195968
111	CSF_IL2_NPX	0.128742	2.40063e-07	0.0443783	0.0368631
112	CSF_CXCL1_NPX	0.000576577	0.982229	-0.0501418	0.0447303
113	CSF_TSLP_NPX	0.0421843	0.104297	0.000621569	0.98053
114	CSF_CCL4_NPX	0.148093	3.26734e-09	0.0273352	0.0928608
115	CSF_CD6_NPX	0.0774512	0.00256283	0.00659907	0.778011
116	CSF_SCF_NPX	0.0237895	0.360936	0.00420424	0.872577
117	CSF_IL18_NPX	-0.00497084	0.848505	-0.017889	0.496476
118	CSF_SLAMF1_NPX	0.0181953	0.485209	0.00991195	0.707306
119	CSF_TGF_alpha_NPX	0.127454	7.05471e-07	0.0280356	0.172027
120	CSF_MCP_4_NPX	0.155399	5.01355e-10	0.0246024	0.0799837
121	CSF_CCL11_NPX	0.103004	5.79234e-05	0.0158518	0.468079
122	CSF_TNFSF14_NPX	-0.00669367	0.797295	-0.0189421	0.472281
123	CSF_FGF_23_NPX	0.14394	5.11545e-09	0.0491623	0.0126038
124	CSF_IL_10RA_NPX	0.04552	0.074319	0.00255411	0.918368
125	CSF_FGF_5_NPX	-0.00196286	0.939993	-0.0135933	0.606269
126	CSF_MMP_1_NPX	0.0197034	0.447163	-0.000562926	0.982779
127	CSF_LIF_R_NPX	-0.00241539	0.92621	-0.013396	0.611631
128	CSF_FGF_21_NPX	-0.0287675	0.269824	-0.0357791	0.175537
129	CSF_CCL19_NPX	-0.00746165	0.774642	-0.0215973	0.412088
130	CSF_IL_15RA_NPX	0.10031	8.96097e-05	0.0393744	0.101027
131	CSF_IL_10RB_NPX	0.149604	4.61858e-09	0.0402846	0.0332323
132	CSF_IL_22RA1_NPX	-0.0020071	0.938658	-0.027634	0.290269
133	CSF_IL_18R1_NPX	0.0939365	0.000241878	0.017139	0.452242
134	CSF_PD_L1_NPX	0.0271585	0.298622	0.0270211	0.307764
135	CSF_Beta_NGF_NPX	0.0576608	0.0198376	-0.0227872	0.290056
136	CSF_CXCL5_NPX	0.00630874	0.808187	-0.012092	0.644238
137	CSF_TRANCE_NPX	0.0502754	0.0479157	0.0229989	0.364943
138	CSF_HGF_NPX	-0.0187785	0.471132	-0.0216228	0.413082
139	CSF_IL_12B_NPX	-0.041005	0.115196	-0.0455583	0.0842331
140	CSF_IL_24_NPX	0.00674348	0.795644	-0.00326956	0.901258
141	CSF_IL13_NPX	0.0209884	0.418177	-0.00489684	0.850361
142	CSF_ARTN_NPX	-0.00525062	0.834646	-0.0313295	0.213194
143	CSF_MMP_10_NPX	0.0913566	0.000338923	0.0144405	0.524329
144	CSF_IL10_NPX	0.131629	1.02437e-07	0.0422042	0.0393266
145	CSF_TNF_NPX	0.132927	9.5013e-08	0.0328377	0.0906692
146	CSF_CCL23_NPX	0.16055	2.33107e-10	0.0132502	0.179528
147	CSF_CD5_NPX	0.166904	4.01731e-11	0.036737	0.0123141
148	CSF_CCL3_NPX	0.0786179	0.00205511	0.00920987	0.692912
149	CSF_Flt3L_NPX	0.0557633	0.0314614	-0.00454017	0.852588
150	CSF_CXCL6_NPX	0.0762974	0.00187752	-0.00285757	0.893703
151	CSF_CXCL10_NPX	0.030873	0.236205	0.0132658	0.613596
152	CSF_4E_BP1_NPX	0.143557	1.4719e-08	0.0133385	0.369211
153	CSF_IL_20_NPX	0.122481	1.71815e-06	0.00586226	0.743821
154	CSF_SIRT2_NPX	0.0205172	0.427197	0.004271	0.869862
155	CSF_CCL28_NPX	0.155737	1.05299e-09	0.0160209	0.210432
156	CSF_DNER_NPX	0.142311	1.08502e-08	0.0202914	0.199755
157	CSF_EN_RAGE_NPX	0.00296286	0.909355	-0.0177754	0.497156
158	CSF_CD40_NPX	0.121983	1.74722e-06	-0.00802905	0.598942
159	CSF_IL33_NPX	0.103845	4.97764e-05	-0.0131324	0.463558
160	CSF_IFN_gamma_NPX	0.042828	0.0837351	0.0101138	0.680336
161	CSF_FGF_19_NPX	0.0754565	0.00281894	0.0185029	0.438959
162	CSF_IL4_NPX	0.0668993	0.00955426	0.00468281	0.846456
163	CSF_LIF_NPX	0.0249061	0.326653	0.0143844	0.575501
164	CSF_NRTN_NPX	-0.0165403	0.521083	-0.0554995	0.0289087
165	CSF_MCP_2_NPX	0.129572	3.79334e-07	0.00208718	0.894714
166	CSF_CASP_8_NPX	0.0182695	0.481071	-0.00776785	0.764753
167	CSF_CCL25_NPX	0.0307697	0.235395	-0.0160852	0.523291
168	CSF_CX3CL1_NPX	0.101892	4.95948e-05	0.0352231	0.126644
169	CSF_TNFRSF9_NPX	0.142753	9.73858e-09	0.0423978	0.0283916
170	CSF_NT_3_NPX	0.112256	1.00371e-05	0.0132307	0.513378
171	CSF_TWEAK_NPX	-0.009202	0.72255	-0.0279325	0.28475
172	CSF_CCL20_NPX	-0.0124779	0.632324	-0.0268402	0.308334
173	CSF_ST1A1_NPX	0.120139	4.27177e-07	0.0309368	0.10906
174	CSF_STAMPB_NPX	0.14416	1.91016e-08	0.0462791	0.0248811
175	CSF_IL5_NPX	0.138271	2.36793e-08	0.0152906	0.32197
176	CSF_ADA_NPX	0.138447	5.63354e-08	0.0168566	0.31776
177	CSF_TNFB_NPX	-0.130471	2.22463e-07	-0.0016646	0.911295
178	CSF_CSF_1_NPX	-0.0538502	0.0378372	0.02357	0.309383
179	CSF_NMNAT1_NPX	0.129335	5.25905e-07	0.0481478	0.033038
180	CSF_NRP2_NPX	0.0538565	0.0348763	0.00908077	0.714856
181	CSF_CADM3_NPX	0.13423	1.39567e-07	0.00988336	0.545601
182	CSF_UNC5C_NPX	-0.0595255	0.0214961	0.0102738	0.665207
183	CSF_VWC2_NPX	0.161892	1.23761e-10	0.0470586	0.00715001
184	CSF_Siglec_9_NPX	-0.0363009	0.16394	-0.0330535	0.211184
185	CSF_CLM_6_NPX	0.0167651	0.521094	0.0171783	0.516703
186	CSF_EZR_NPX	0.0965249	0.000106311	0.0191026	0.384082
187	CSF_SMOC2_NPX	0.149952	1.73923e-09	-0.00024156	0.973926
188	CSF_NBL1_NPX	0.129517	7.27097e-08	0.0497886	0.016068
189	CSF_EFNA4_NPX	0.0604056	0.0181398	0.00738601	0.762818
190	CSF_SCARB2_NPX	0.0231354	0.37032	-0.0393779	0.103888
191	CSF_NCAN_NPX	0.089901	0.000153914	0.0395051	0.0811344
192	CSF_PRTG_NPX	0.0384097	0.138142	-0.00893039	0.722464
193	CSF_ROBO2_NPX	0.106614	2.06463e-05	-0.0268804	0.0489454
194	CSF_CRTAM_NPX	0.160023	4.18321e-10	0.0193841	0.127007
195	CSF_RGMA_NPX	0.105509	2.57966e-05	0.00424948	0.827663
196	CSF_PLXNB3_NPX	0.128534	4.39707e-07	0.0328388	0.111942
197	CSF_CPA2_NPX	0.069545	0.00409695	0.0232257	0.320763
198	CSF_CD38_NPX	0.00800374	0.747361	-0.0148467	0.551466
199	CSF_SMPD1_NPX	0.13777	1.85981e-08	0.0424914	0.0291251
200	CSF_MSR1_NPX	0.158285	6.98546e-10	0.0217927	0.11737
201	CSF_Alpha_2_MRAP_NPX	0.161252	1.53906e-10	0.0214244	0.0750077
202	CSF_sFRP_3_NPX	0.0437993	0.0908715	0.0227213	0.382892
203	CSF_EPHB6_NPX	0.16502	8.40642e-11	0.0247364	0.0454165
204	CSF_RGMB_NPX	0.0248448	0.339887	0.00702702	0.788834
205	CSF_SIGLEC1_NPX	0.0516782	0.0469515	0.0240337	0.355067
206	CSF_CNTN5_NPX	0.161086	1.89495e-10	0.0125786	0.175144
207	CSF_ADAM22_NPX	0.113948	7.77229e-06	0.0250204	0.244226
208	CSF_CLEC1B_NPX	0.0327813	0.196198	-0.00863386	0.728208
209	CSF_ADAM23_NPX	0.146175	5.56454e-09	0.0126695	0.350923
210	CSF_MATN3_NPX	0.149541	2.00518e-09	0.00228983	0.795915
211	CSF_RSPO1_NPX	0.156127	3.65954e-10	0.00784538	0.343663
212	CSF_HAGH_NPX	0.118387	1.86036e-06	0.00454778	0.792344
213	CSF_LXN_NPX	0.136255	4.74233e-08	0.0209279	0.222686
214	CSF_gal_8_NPX	0.180759	3.10632e-13	0.042076	0.000234861
215	CSF_BCAN_NPX	0.143888	1.72638e-09	0.0367882	0.0300952
216	CSF_LAYN_NPX	0.149684	1.09569e-09	0.0191563	0.150924
217	CSF_NEP_NPX	0.0346905	0.178521	0.0117424	0.650027
218	CSF_GDF_8_NPX	0.0447321	0.0783749	0.0127536	0.613402
219	CSF_THY1_NPX	0.0302363	0.225478	-0.0199486	0.405592
220	CSF_WFIKKN1_NPX	-0.0951624	0.00020749	-0.00238989	0.910678
221	CSF_TMPRSS5_NPX	0.121542	1.86004e-06	0.000643367	0.969868
222	CSF_CDH3_NPX	0.147112	1.61615e-09	0.0507778	0.00812977
223	CSF_GFR_alpha_1_NPX	0.0958636	0.00013249	-0.00190015	0.924297
224	CSF_GM_CSF_R_alpha_NPX	0.132257	1.65081e-07	0.00182349	0.901307
225	CSF_SCARA5_NPX	0.142436	8.07969e-09	0.0146563	0.304549
226	CSF_CD200_NPX	0.0108732	0.676444	0.00152934	0.953761
227	CSF_NTRK2_NPX	0.101255	2.60812e-05	0.00910668	0.638579
228	CSF_GZMA_NPX	0.122548	2.07231e-06	0.00554221	0.76065
229	CSF_G_CSF_NPX	0.136006	8.76209e-08	0.0118845	0.46528
230	CSF_DRAXIN_NPX	0.125482	1.02443e-06	0.0324026	0.127377
231	CSF_SCARF2_NPX	0.0153772	0.55209	0.0206201	0.431414
232	CSF_GDNFR_alpha_3_NPX	0.0684395	0.00820493	0.0311066	0.223221
233	CSF_PVR_NPX	0.108104	1.55657e-05	0.00345486	0.855564
234	CSF_TNFRSF12A_NPX	0.102285	7.00461e-05	0.00124619	0.951299
235	CSF_SKR3_NPX	0.130517	8.38292e-08	0.0322283	0.0884667
236	CSF_FLRT2_NPX	0.102979	3.67901e-05	0.0126832	0.540115
237	CSF_CPM_NPX	0.137815	7.01307e-08	0.00962428	0.539635
238	CSF_CLEC10A_NPX	-0.0741078	0.00412204	0.00156675	0.946153
239	CSF_GCP5_NPX	0.112883	1.08225e-05	-0.00196751	0.914495
240	CSF_BMP_4_NPX	0.0217434	0.403796	0.0160951	0.541939
241	CSF_FcRL2_NPX	0.0866968	0.000689328	0.00285096	0.897415
242	CSF_MDGA1_NPX	0.143572	1.71987e-08	0.0197748	0.227715
243	CSF_IL_5R_alpha_NPX	0.018525	0.476682	0.0143582	0.586312
244	CSF_PDGF_R_alpha_NPX	0.163632	4.7749e-11	0.0364624	0.0128705
245	CSF_CTSC_NPX	0.148021	1.42945e-09	0.0349176	0.0374196
246	CSF_CDH6_NPX	0.122437	1.83868e-06	0.0560118	0.0179927
247	CSF_DDR1_NPX	0.132883	3.24979e-08	0.0362651	0.0527023
248	CSF_JAM_B_NPX	0.155162	8.79977e-11	0.0413892	0.00890548
249	CSF_CTSS_NPX	0.152197	8.07025e-10	0.0180321	0.15901
250	CSF_N_CDase_NPX	0.0976545	0.000143033	0.000364296	0.986035
251	CSF_NAAA_NPX	0.113313	5.6479e-06	0.0201439	0.322712
252	CSF_N2DL_2_NPX	0.0973566	9.10942e-05	0.000296429	0.988066
253	CSF_PLXNB1_NPX	0.115164	8.02064e-06	0.0423353	0.0697004
254	CSF_TNFRSF21_NPX	0.152834	2.26823e-09	0.0429705	0.0229107
255	CSF_CLM_1_NPX	0.1092	2.16351e-05	0.0286686	0.204407
256	CSF_SPOCK1_NPX	0.11911	3.7312e-06	0.0102346	0.596843
257	CSF_IL12_NPX	-0.039366	0.130073	-0.047077	0.0739169
258	CSF_Dkk_4_NPX	0.0393361	0.131094	0.0313824	0.234238
259	CSF_EDA2R_NPX	0.126006	4.45725e-07	-0.0170671	0.108345
260	CSF_LAT_NPX	0.151796	6.74671e-10	0.0201569	0.124346
261	CSF_LAIR_2_NPX	0.167643	3.49583e-11	0.025451	0.027486
262	CSF_MANF_NPX	0.131536	2.58773e-07	0.0122494	0.480486
263	CSF_TN_R_NPX	0.144894	9.12732e-09	0.0084395	0.519295
264	CSF_CD200R1_NPX	0.159055	2.48821e-10	0.0235287	0.0732283
265	CSF_Nr_CAM_NPX	0.0234366	0.364226	0.0067243	0.796308
266	CSF_KYNU_NPX	0.128191	5.54762e-07	0.0415046	0.0574563
